# Supplementary material for: Exploring the drivers of agricultural wages growth in China: A comprehensive framework utilizing input-output and structural decomposition methods
Source: PLoS One. 2024 Mar 27;19(3):e0299067. doi: 10.1371/journal.pone.0299067 (PMC10971666; doi:10.1371/journal.pone.0299067)
Supplement: S1 File — (XLSX) [file pone.0299067.s001.xlsx]

## Sheet: Note1
Time Series Input-output Tables in China:1981—2018
China's time series input-output table is the basic part of China's time series input-output database.
The database was researched and constructed by the School of Applied Economics, Renmin University of China.
Data is for academic purpose only.
When using this data, please cite the following literature:
Zhang Hongxia, Xia Ming, Su Rujie, Lin Chen.The Compilation of the Time Series Input-output Tables in China:1981—2018. Statistical Researh. 2021;38(11):3-23. doi: https://tjyj.stats.gov.cn/CN/Y2021/V38/I11/3.
Data information
Time: 1981-2018
Price: Producer price for the current year
Unit: 10,000 Yuan
Imported goods processing: competitive input-output table
Sector classification: 18 product sectors with the same sequence, including: 1 agricultural sector, 10 industrial sectors, 1 construction industry sector, and 6 service industry sectors
Compilation method: Based on the method used by the National Bureau of Statistics to compile China's input-output table and input-output extended table, make full use of available statistical information, and then supplement it with necessary mathematical methods

## Sheet: Note2
Note 2: This provides the English translation of the corresponding Chinese terms in the input-output table, organized by their codes.
Code	行业分类	Industry Classification
01	农林牧渔产品和服务	Farming, Forestry, Animal Husbandry and Fishery
02	采掘产品	Mining and Quarrying
03	食品和烟草	Food and Tobacco
04	纺织、服装、鞋帽及皮革羽绒制品	Textile, Garments, Leather, Down and Related Products
05	木材加工、家具、造纸印刷和文教体育用品	Timber Processing, Furniture Manufacturing, Papermaking and Paper Products, Cultural, Educational, and Sports Articles
06	石油、炼焦、核燃料加工品和化学产品	Petroleum, Coking and Chemical Products
07	非金属矿物制品	Nonmetal Mineral Products
08	金属冶炼、加工及制品	Metal Products
09	机械设备、交通运输设备、电子电气及其他设备	Machinery Equipment, Transportation Equipment, Electronic and Telecommunications Equipment
10	其他制造产品及修理服务	Other Manufacturing Industry
11	电力、热力、燃气及水的生产和供应	Production and Supply of Electricity, Gas and Water
12	建筑	Construction
13	批发和零售	Wholesale and Retail
14	交通运输、仓储和邮政	Transport, Storage and Post
15	信息传输、软件和信息技术服务	Information Transmission, Software and Information Technology Services
16	金融和房地产	Finance and Real Estate
17	研究和试验发展	Research and Development
18	其他服务	Other Services
TII	中间投入合计	Total Intermediate Inputs
VA001	劳动者报酬	Compensation of Employees
VA002	生产税净额	Taxes Less Subsidies on Products
VA003	固定资产折旧	Depreciation of Fixed Assets
VA004	营业盈余	Operating Surplus
TVA	增加值合计	Total Value Added
TI	总投入	Total Inputs
TIU	中间使用合计	Total Intermediate Consumption
FU101	农村居民	Final Consumption Expenditure by Rural Households
FU102	城镇居民	Final Consumption Expenditure by Urban Households
THC	居民消费支出合计	Total Final Consumption Expenditure by Households
FU103	政府消费支出	Final Consumption Expenditure by Government
TC	最终消费支出合计	Total Final Consumption Expenditure
FU201	固定资本形成总额	Gross Fixed Capital Formation
FU202	存货变动	Changes in Inventories
GCF	资本形成总额合计	Total Capital Formation
EX	出口	Exports
TFU	最终使用合计	Total Final Use
IM	进口	Imports
ERR	其他	Others
GO	总产出	Total Outputs

## Sheet: 1981
1981年全国投入产出表
(按当年生产者价格计算） （Data are calculated at producers' prices in 1981)
单位：万元
投入 产出		代 码	中间使用																			最终使用										进口	其他	总产出
			农林牧渔产品和服务	采掘产品	食品和烟草	纺织、服装、鞋帽及皮革羽绒制品	木材加工、家具、造纸印刷和文教体育用品	石油、炼焦、核燃料加工品和化学产品	非金属矿物制品	金属冶炼、加工及制品	机械设备、交通运输设备、电子电气及其他设备	其他制造产品及修理服务	电力、热力、燃气及水的生产和供应	建筑	批发和零售	交通运输、仓储和邮政	信息传输、软件和信息技术服务	金融和房地产	研究和试验发展	其他服务	中间使用合计	最终消费支出					资本形成总额			出口	最终使用合计
																						居民消费支出			政府消费支出	合计	固定资本 形成总额	存货变动	合计
																						农村居民	城镇居民	小计
代 码		-	01	02	03	04	05	06	07	08	09	10	11	12	13	14	15	16	17	18	TIU	FU101	FU102	THC	FU103	TC	FU201	FU202	GCF	EX	TFU	IM	ERR	GO
中间投入	农林牧渔产品和服务	01	3.01863e+06	78347.7	4.65212e+06	1.70572e+06	325115	509220	24970.3	9091.5	17845.1	17514.2	546.829	43020	242585	263.581	40.5819	861.686	4856.74	922791	1.15735e+07	6.30953e+06	2.58962e+06	8.89915e+06	40240.6	8.9394e+06	361678	1.51778e+06	1.87946e+06	324189	1.1143e+07	166665	-549023	2.20009e+07
	采掘产品	02	19192	190909	34187.6	21838.4	138099	1.30786e+06	225147	671127	52136.1	9621.99	368926	464124	48712.7	44189.8	442.647	43353.9	1981.88	49860.8	3.69171e+06	239949	44692.4	284642	0	284642	0	149049	149049	305955	739646	203284	216505	4.44458e+06
	食品和烟草	03	809195	5698.71	1.33888e+06	99217.9	9543.08	232479	4199.51	7662.64	11141.1	1477.49	1480.21	7938.71	144801	3494.25	214.94	1527.31	637.193	1.07163e+06	3.75122e+06	2.69863e+06	2.21226e+06	4.91089e+06	264700	5.17559e+06	0	662625	662625	207861	6.04608e+06	134584	-69682.6	9.59303e+06
	纺织、服装、鞋帽及皮革羽绒制品	04	57693.7	82744.1	33603	4.86931e+06	377160	324894	67125.6	115242	116291	100642	9624.57	98758.5	562200	26891.4	4641.94	34785.6	8423.54	135483	7.02552e+06	1.84992e+06	1.38497e+06	3.23489e+06	115308	3.3502e+06	0	927739	927739	1.17874e+06	5.45668e+06	294902	263583	1.24509e+07
	木材加工、家具、造纸印刷和文教体育用品	05	49442.8	49034.2	157762	49612.1	829600	113650	168420	74727.8	182027	36143.9	7092.41	284354	566392	21987.3	7334.37	93717.6	11358.4	434245	3.1369e+06	199271	264322	463593	214509	678102	63590.4	-116863	-53272.6	210463	835293	117342	239304	4.09415e+06
	石油、炼焦、核燃料加工品和化学产品	06	1.48893e+06	308368	147559	841137	360613	2.39755e+06	286707	412351	765836	139772	87790.8	379023	358012	533787	3774.49	55733.1	16168.7	652714	9.23582e+06	677350	312827	990177	66956.1	1.05713e+06	0	-363656	-363656	170251	863728	664148	173328	9.60873e+06
	非金属矿物制品	07	11293.8	68471.5	80266.5	5250.39	18921.7	62513.4	175103	117527	133790	20953.7	6914.88	1.65321e+06	192988	8664.01	1032.89	111708	2639.14	99436.9	2.77069e+06	29123.7	8398.97	37522.7	3417.58	40940.3	0	-130310	-130310	98176.1	8806.76	35935.2	148388	2.89195e+06
	金属冶炼、加工及制品	08	39362.3	211123	49725.1	37380.3	229904	145169	155367	1.78724e+06	1.3385e+06	147951	17684.2	1.52509e+06	215702	32431.1	1302.8	102074	6637.52	92720.3	6.13536e+06	162709	97139.2	259848	10573.1	270421	99876	-118814	-18938.2	272491	523974	304240	-123195	6.2319e+06
	机械设备、交通运输设备、电子电气及其他设备	09	62076.6	352132	24027.4	55827.5	58105.3	143360	101624	259162	2.33095e+06	265659	44338.5	549500	251290	154737	8033.84	79388.9	18661.7	365386	5.12426e+06	866147	763155	1.6293e+06	18235.1	1.64754e+06	3.16119e+06	-158248	3.00294e+06	420104	5.07059e+06	1.48576e+06	183967	8.89305e+06
	其他制造产品及修理服务	10	30418.5	18985.9	6691.64	41430.4	25529.7	19904	26472.7	58828	65075.5	71128.5	6367.58	86270.5	150214	17918	1518.1	54984.1	1369.58	32535.1	715641	5940.89	1404.31	7345.2	226.359	7571.56	999593	746.646	1.00034e+06	34052.7	1.04196e+06	74786.1	-81693.9	1.60113e+06
	电力、热力、燃气及水的生产和供应	11	94907.1	245003	48657.3	71818.3	81840	303036	201385	275124	135261	26865.4	62755.7	53493	133773	30566.9	2538.84	41608	4332.2	123985	1.93695e+06	110699	137860	248559	0	248559	0	-4216.29	-4216.29	1897.45	246240	19286.9	124403	2.28831e+06
	建筑	12	0	0	0	0	0	0	0	0	0	0	0	0	0	0	0	0	0	0	0	0	0	0	0	0	8.30563e+06	0	8.30563e+06	3664.41	8.30929e+06	0	-405394	7.9039e+06
	批发和零售	13	274407	145573	617233	959743	281351	536802	141260	331027	568069	103180	67267.2	444207	435416	90457.4	4607.5	73156.4	10236	593114	5.67711e+06	454247	178125	632372	12952.6	645324	346517	384361	730878	265274	1.64148e+06	0	-342290	6.97629e+06
	交通运输、仓储和邮政	14	228776	40330.5	412307	137160	58750.7	179030	52424.8	105717	118879	24118.4	42854.5	205317	156115	36774	816.779	79932	11017.9	375479	2.2658e+06	362572	281979	644551	1773.95	646325	113592	57744.5	171337	200377	1.01804e+06	106616	208495	3.38572e+06
	信息传输、软件和信息技术服务	15	2669.93	568.758	4695.58	2009.86	760.53	1746.1	506.654	1064.8	2420.09	388.193	208.365	1202.9	1376.04	338.354	16.2216	46880.6	1497.11	94317.7	162668	9757.73	12552.9	22310.6	38.4457	22349	2335.81	1057.87	3393.68	5163.29	30906	1547.01	4008.52	196035
	金融和房地产	16	48393.7	13104.3	44074.3	72855.7	22164.1	40177.9	18295.2	30363.3	72083.9	9719.42	1485.77	9222.31	963247	6098.22	65.9985	56833	265.632	11622.2	1.42007e+06	939932	530457	1.47039e+06	0	1.47039e+06	0	0	0	11546.3	1.48194e+06	34209.2	120447	2.98825e+06
	研究和试验发展	17	3719.73	333.74	312.452	358.871	234.594	1381.11	310.569	1267.39	2698.27	303.406	105.926	80.54	461.455	156.263	174.708	284.104	5340.91	27036.1	44560.1	0	0	0	177150	177150	0	0	0	0	177150	0	-9694.85	212015
	其他服务	18	167789	35295.4	51339.2	35118	28392.2	45256.7	21792	23210.9	65785.6	13976.9	9841.8	19081.8	241009	168962	2598.52	196417	10555.2	557000	1.69342e+06	1.18821e+06	1.35224e+06	2.54045e+06	5.58092e+06	8.12137e+06	0	0	0	223246	8.34462e+06	119143	41543	9.96044e+06
	中间投入合计	TII	6.4069e+06	1.84602e+06	7.70344e+06	9.0058e+06	2.84608e+06	6.36403e+06	1.67111e+06	4.28073e+06	5.97879e+06	989416	735285	5.8239e+06	4.66429e+06	1.17772e+06	39155.2	1.07325e+06	115979	5.63935e+06	6.63612e+07	16104000	10172000	26276000	6507000	32783000	13454000	2809000	16263000	3.93345e+06	5.29794e+07	3.76245e+06	143000	1.15721e+08
增加值	劳动者报酬	VA001	1.33201e+07	1.47623e+06	345057	1.24724e+06	446053	662308	433247	457663	1.02107e+06	295690	216962	1.34836e+06	744449	721390	53219.7	122660	66551.9	2.92058e+06	2.58988e+07
	生产税净额	VA002	436627	266138	959239	640500	207123	860198	197184	399987	526171	78324.9	476282	134153	266021	200295	11821.2	85398.9	2366.22	157796	5.90563e+06
	固定资产折旧	VA003	486494	523646	113794	277099	110139	307864	140694	184524	290232	78728.4	296571	136970	145105	359708	37151.8	914371	14035.3	522312	4.93944e+06
	营业盈余	VA004	1.35077e+06	332544	471497	1.28024e+06	484755	1.41433e+06	449711	908994	1.0768e+06	158965	563206	460518	1.15642e+06	926607	54687.4	792570	13082.1	720399	1.26161e+07
	增加值合计	TVA	15594000	2.59855e+06	1.88959e+06	3.44508e+06	1.24807e+06	3.2447e+06	1.22084e+06	1.95117e+06	2.91427e+06	611709	1.55302e+06	2080000	2312000	2208000	156880	1915000	96035.5	4.32108e+06	49360000
总投入		TI	2.20009e+07	4.44458e+06	9.59303e+06	1.24509e+07	4.09415e+06	9.60873e+06	2.89195e+06	6.2319e+06	8.89305e+06	1.60113e+06	2.28831e+06	7.9039e+06	6.97629e+06	3.38572e+06	196035	2.98825e+06	212015	9.96044e+06	1.15721e+08

## Sheet: 1982
1982年全国投入产出表
(按当年生产者价格计算） （Data are calculated at producers' prices in 1982)
单位：万元
投入 产出		代 码	中间使用																			最终使用										进口	其他	总产出
			农林牧渔产品和服务	采掘产品	食品和烟草	纺织、服装、鞋帽及皮革羽绒制品	木材加工、家具、造纸印刷和文教体育用品	石油、炼焦、核燃料加工品和化学产品	非金属矿物制品	金属冶炼、加工及制品	机械设备、交通运输设备、电子电气及其他设备	其他制造产品及修理服务	电力、热力、燃气及水的生产和供应	建筑	批发和零售	交通运输、仓储和邮政	信息传输、软件和信息技术服务	金融和房地产	研究和试验发展	其他服务	中间使用合计	最终消费支出					资本形成总额			出口	最终使用合计
																						居民消费支出			政府消费支出	合计	固定资本 形成总额	存货变动	合计
																						农村居民	城镇居民	小计
代 码		-	01	02	03	04	05	06	07	08	09	10	11	12	13	14	15	16	17	18	TIU	FU101	FU102	THC	FU103	TC	FU201	FU202	GCF	EX	TFU	IM	ERR	GO
中间投入	农林牧渔产品和服务	01	3.45703e+06	95876.4	5.42403e+06	1.58391e+06	345917	592175	33957.8	10149.2	19249.2	24039.7	751.421	55797.8	204375	307.181	45.0976	1003.11	5562.94	1.411e+06	1.32652e+07	6.98857e+06	2.51926e+06	9.50783e+06	30203.1	9.53803e+06	390241	1.58929e+06	1.97953e+06	370604	1.18882e+07	154805	55383.8	2.50539e+07
	采掘产品	02	21400.3	186608	40597.3	20230.3	160945	1.4804e+06	312001	664346	54137.4	11550.2	527022	583726	42430.7	54544.1	518.249	51147.5	2402.76	57524	4.27153e+06	253058	43462.8	296521	0	296521	0	-147619	-147619	351892	500794	195167	267254	4.84441e+06
	食品和烟草	03	915426	7361.79	1.61379e+06	93238.8	10558.7	279159	5904.01	8877.21	12166.8	1921.65	2065.91	9474.32	122236	4080.37	239.333	1780.97	731.299	1.67217e+06	4.76118e+06	3.18814e+06	2.39887e+06	5.587e+06	229541	5.81654e+06	0	712770	712770	238094	6.76741e+06	124758	-203925	1.11999e+07
	纺织、服装、鞋帽及皮革羽绒制品	04	58253.9	93076.4	36058	4.18599e+06	374301	348065	83760.9	117073	112389	123964	12082.2	103172	466139	30242.8	4891.45	39675.4	9539.73	148577	6.34726e+06	1.77125e+06	1.19393e+06	2.96518e+06	75376.6	3.04056e+06	0	737276	737276	1.28974e+06	5.06758e+06	283003	-135210	1.09966e+07
	木材加工、家具、造纸印刷和文教体育用品	05	55382.8	63348.8	192856	47588.1	923747	137035	239602	85675.6	197225	47490	10150	333744	480548	25290.7	8292.16	110092	13264.9	477712	3.44904e+06	220937	268686	489623	181265	670888	51502.1	-90440.5	-38938.4	237974	869923	112124	221848	4.42869e+06
	石油、炼焦、核燃料加工品和化学产品	06	1.6699e+06	398688	177030	794998	399680	2.84217e+06	422354	558686	835238	178208	145322	470186	281766	535954	3785.7	61177.4	18075.4	673471	1.04667e+07	730237	315291	1.04553e+06	51970.5	1.0975e+06	0	-329768	-329768	185463	953193	630739	257784	1.10469e+07
	非金属矿物制品	07	15088.4	108152	114254	5939.06	24973.9	86526.3	290721	161983	167793	29560.1	11688.1	2.33002e+06	174849	10858.5	1234.36	137670	3250.79	122954	3.79752e+06	38087.5	10113.3	48200.8	3062.29	51263.1	0	-98191.3	-98191.3	120694	73765.9	31038	-77347.6	3.7629e+06
	金属冶炼、加工及制品	08	46114.7	271916	61214.8	36382.4	252708	168321	213060	1.97449e+06	1.4149e+06	173683	24031.1	1.7823e+06	182902	37057.2	1458.01	118465	7450.7	105583	6.87203e+06	188801	103289	292090	8385.21	300475	84546.7	-248847	-164301	310118	446292	289548	-33991.3	6.99478e+06
	机械设备、交通运输设备、电子电气及其他设备	09	82942.7	544210	33127	62681.8	73556.9	184177	163869	346276	2.69537e+06	323788	69520.5	736670	208710	188744	8660.39	92560.6	20698	385073	6.22064e+06	982413	784775	1.76719e+06	14264.4	1.78145e+06	3.25909e+06	-410437	2.84865e+06	469947	5.10005e+06	1.44241e+06	-121980	9.7563e+06
	其他制造产品及修理服务	10	43860.4	29050	10896.4	64248.3	39738.6	31832.7	47347.7	91166.9	93797.1	110593	11621.9	123540	129674	21272.2	1726.35	64553.2	1604.12	35882.7	952405	9277.35	2078.65	11356	300.598	11656.6	1.0434e+06	992.349	1.04439e+06	40031.6	1.09608e+06	67549.7	-2067.91	1.97887e+06
	电力、热力、燃气及水的生产和供应	11	100841	284130	55190.1	64957.6	85720.6	334541	266011	302209	138822	32669	76256.8	60172.3	112436	35432.1	2811.09	47651.6	4950.48	144814	2.14962e+06	118329	136884	255213	0	255213	0	-3415.97	-3415.97	2158.86	253956	17999.6	138807	2.52438e+06
	建筑	12	0	0	0	0	0	0	0	0	0	0	0	0	0	0	0	0	0	0	0	0	0	0	0	0	9.95473e+06	0	9.95473e+06	4186.51	9.95892e+06	0	-416772	9.54215e+06
	批发和零售	13	254749	131961	590300	706963	251436	501908	151934	316127	511107	107819	62216.3	441020	296846	85307.8	4143.33	68815.7	9487.51	641786	5.13393e+06	384254	122854	507107	7468.46	514576	266910	245238	512147	245398	1.27212e+06	0	-423986	5.98206e+06
	交通运输、仓储和邮政	14	263232	45373.2	488715	125181	65081.3	205601	69885	125397	135781	30319.2	49346.9	252644	131911	42983	910.332	95939.3	12657	429168	2.57013e+06	397247	289804	687051	1656.62	688708	120973	52152.2	173126	229739	1.09157e+06	98739.5	198751	3.76171e+06
	信息传输、软件和信息技术服务	15	3219.82	672.12	5833.49	1923.32	882.25	2128.14	707.885	1322.9	2794.05	506.655	249.073	1551.37	1218.63	414.505	18.9492	60932	1802.56	102577	188755	11192.5	13506.5	24699.1	37.5876	24736.7	2604.31	1000.25	3604.56	6204.64	34545.9	1366.96	-3925.73	218008
	金融和房地产	16	82913.4	21512.6	77790.7	99040.4	36694.3	69604.8	36315.5	53400.3	119155	18508.8	2538.33	16897.8	1.21195e+06	10613.7	109.531	103947	454.383	19908.4	1.98135e+06	1.08954e+06	577863	1.6674e+06	0	1.6674e+06	0	0	0	19712.2	1.68711e+06	21276.6	81299.1	3.72849e+06
	研究和试验发展	17	4999.1	431.891	432.584	382.802	305.193	1866.92	483.568	1751.17	3523.28	421.192	141.607	115.757	455.428	213.335	227.437	407.82	7166.39	33087.3	56412.7	0	0	0	200795	200795	0	0	0	0	200795	0	-11922.4	245285
	其他服务	18	205562	43048.4	66477.9	34249.4	33738.7	56344.5	31027.9	29124.5	78709.9	18787.3	12048.7	25113.5	218621	209393	3150.62	260669	13055.4	625980	1.9651e+06	1.80267e+06	1.71634e+06	3.51901e+06	6.29267e+06	9.81168e+06	0	0	0	362493	1.01742e+07	102929	80000.3	1.21164e+07
	中间投入合计	TII	7.28092e+06	2.32542e+06	8.98859e+06	7.92791e+06	3.07999e+06	7.32185e+06	2.36894e+06	4.84805e+06	6.59215e+06	1.23383e+06	1.01705e+06	7.32615e+06	4.26706e+06	1.29271e+06	42222.4	1.31649e+06	132154	7.08727e+06	7.44487e+07	18174000	10497000	28671000	7097000	35768000	15174000	2010000	17184000	4.48445e+06	5.74365e+07	3.57345e+06	-130000	1.28182e+08
增加值	劳动者报酬	VA001	1.52106e+07	1.43525e+06	409836	1.12617e+06	488943	747118	499318	510922	1.11889e+06	358962	214552	1.44368e+06	558770	813358	59961.1	162559	78502	3.40386e+06	2.86413e+07
	生产税净额	VA002	488353	256300	1.11592e+06	563230	220729	1.00578e+06	222587	435981	569761	100361	457102	140685	195569	221190	13045	116527	2733.76	181329	6.30718e+06
	固定资产折旧	VA003	563022	513324	136977	252491	122180	356087	164334	208238	323297	95743.7	296111	148627	110380	411028	42421.6	1.02032e+06	16778.4	617518	5.39888e+06
	营业盈余	VA004	1.51101e+06	314119	548588	1.12682e+06	516852	1.61609e+06	507719	991592	1.1522e+06	189971	539560	483012	850282	1.02342e+06	60357.7	1.11259e+06	15116.4	826378	1.33857e+07
	增加值合计	TVA	17773000	2.51899e+06	2.21132e+06	3.06871e+06	1.3487e+06	3.72508e+06	1.39396e+06	2.14673e+06	3.16415e+06	745038	1.50732e+06	2216000	1715000	2469000	175785	2412000	113131	5.02908e+06	53733000
总投入		TI	2.50539e+07	4.84441e+06	1.11999e+07	1.09966e+07	4.42869e+06	1.10469e+07	3.7629e+06	6.99478e+06	9.7563e+06	1.97887e+06	2.52438e+06	9.54215e+06	5.98206e+06	3.76171e+06	218008	3.72849e+06	245285	1.21164e+07	1.28182e+08

## Sheet: 1983
1983年全国投入产出表
(按当年生产者价格计算） （Data are calculated at producers' prices in 1983)
单位：万元
投入 产出		代 码	中间使用																			最终使用										进口	其他	总产出
			农林牧渔产品和服务	采掘产品	食品和烟草	纺织、服装、鞋帽及皮革羽绒制品	木材加工、家具、造纸印刷和文教体育用品	石油、炼焦、核燃料加工品和化学产品	非金属矿物制品	金属冶炼、加工及制品	机械设备、交通运输设备、电子电气及其他设备	其他制造产品及修理服务	电力、热力、燃气及水的生产和供应	建筑	批发和零售	交通运输、仓储和邮政	信息传输、软件和信息技术服务	金融和房地产	研究和试验发展	其他服务	中间使用合计	最终消费支出					资本形成总额			出口	最终使用合计
																						居民消费支出			政府消费支出	合计	固定资本 形成总额	存货变动	合计
																						农村居民	城镇居民	小计
代 码		-	01	02	03	04	05	06	07	08	09	10	11	12	13	14	15	16	17	18	TIU	FU101	FU102	THC	FU103	TC	FU201	FU202	GCF	EX	TFU	IM	ERR	GO
中间投入	农林牧渔产品和服务	01	3.98887e+06	95320.3	5.58247e+06	1.984e+06	421398	730521	44134.4	13627.6	27048.5	24054.1	989.132	80175.9	215886	312.633	45.1845	1125.11	5520.35	1.55406e+06	1.47696e+07	8.30924e+06	3.09986e+06	1.14091e+07	51764	1.14609e+07	545526	1.08877e+06	1.6343e+06	396710	1.34919e+07	217082	-298914	2.77454e+07
	采掘产品	02	17438.9	117259	29282.8	18424.2	131395	1.35567e+06	283700	615896	53761.3	13162	497029	544616	50553.8	60794.6	574.112	63743.8	2560.82	65196.2	3.92106e+06	219597	39723.3	259321	0	259321	0	8315.32	8315.32	416820	684456	241934	265401	4.62898e+06
	食品和烟草	03	940099	6248.35	1.4671e+06	92455.7	11414.7	304572	6777.88	10548.5	15240.1	1918.23	2432.91	12421.1	131141	4217.74	243.544	2028.23	737.052	1.87812e+06	4.88771e+06	3.23065e+06	2.65587e+06	5.88652e+06	306252	6.19277e+06	0	704988	704988	258853	7.15661e+06	172253	-560222	1.13118e+07
	纺织、服装、鞋帽及皮革羽绒制品	04	66373.8	83578	36189.3	5.13306e+06	453021	426669	105529	151500	152350	124425	15087.3	144357	460039	29884.5	4921.47	43034.2	8763.51	145004	7.58378e+06	2.18171e+06	1.42969e+06	3.6114e+06	117755	3.72916e+06	0	609199	609199	1.3618e+06	5.70016e+06	412414	-267661	1.26039e+07
	木材加工、家具、造纸印刷和文教体育用品	05	44220.7	42084.9	150448	42166.6	827356	127817	233978	83090.7	200162	49957.2	9727.12	330069	528253	27337.3	8557.21	132602	13528.3	489409	3.34076e+06	182286	231672	413958	207154	621111	53341.4	179493	232834	269963	1.12391e+06	145782	263323	4.58221e+06
	石油、炼焦、核燃料加工品和化学产品	06	1.67505e+06	314317	156467	864109	421214	3.04417e+06	447066	483217	999518	187230	149523	580328	318476	606580	4124.84	72854.2	18809.7	712526	1.10556e+07	740874	320024	1.0609e+06	77319.9	1.13822e+06	0	-165532	-165532	210482	1.18317e+06	843550	623658	1.20188e+07
	非金属矿物制品	07	12955.7	73857	86846.3	5435.42	22751.9	81579.3	279055	161515	176301	30364.2	11296.3	2.5541e+06	195927	11723.2	1311.94	161429	3422.06	132580	4.00245e+06	32977.4	9263.14	42240.6	4034.23	46274.8	0	42159	42159	137052	225486	41029.4	-206141	3.98077e+06
	金属冶炼、加工及制品	08	41741.4	197794	49161.5	33360.4	245920	168481	217741	2.09872e+06	1.58021e+06	189639	24868.9	2.07872e+06	206332	40859.7	1559.57	139820	8012.18	113451	7.43639e+06	169317	97200	266517	11730.8	278248	98082.2	-25253.2	72829	356640	707717	373648	-331914	7.43855e+06
	机械设备、交通运输设备、电子电气及其他设备	09	81674.2	409912	28144.1	66582.1	75580.1	194119	175665	381403	3.22926e+06	381098	75478.7	920125	261119	229201	10595.8	119118	24793.6	455326	7.1192e+06	1.01826e+06	854134	1.8724e+06	23024.1	1.89542e+06	3.90612e+06	-446277	3.45984e+06	614539	5.9698e+06	1.67134e+06	59502.6	1.14772e+07
	其他制造产品及修理服务	10	51969.6	29160.5	12543.8	81621.7	45643.8	35398.7	50611.4	98629.6	104833	119262	10178	144341	146102	23344.7	1849.42	75497.5	1704.37	38711	1.0714e+06	10772	2569.27	13341.3	390.047	13731.4	1.139e+06	1189.49	1.14019e+06	45399.8	1.19933e+06	89407.6	29605	2.21092e+06
	电力、热力、燃气及水的生产和供应	11	96607.1	220871	46980.1	67786.1	87036.5	349975	284803	336270	162722	33992.8	83307.6	74072.7	129936	38205.6	3019.23	57564.2	5371.9	169445	2.24796e+06	101466	118958	220424	0	220424	0	5677.78	5677.78	2421.42	228523	24089	176874	2.62927e+06
	建筑	12	0	0	0	0	0	0	0	0	0	0	0	0	0	0	0	0	0	0	0	0	0	0	0	0	1.07237e+07	0	1.07237e+07	5025.34	1.07288e+07	0	309448	1.10382e+07
	批发和零售	13	295771	127543	629050	899973	274238	578124	164940	338798	598457	120478	65692.2	515409	338541	93737.2	4481.97	83222.3	10164.8	737900	5.87652e+06	489769	142437	632205	14497.8	646703	371773	192518	564291	283607	1.4946e+06	0	-448776	6.92235e+06
	交通运输、仓储和邮政	14	300033	42675.4	511274	157392	69677.2	233229	74480.4	131562	155464	33099.7	50904.8	289861	147689	46366.7	966.731	116902	13312.6	464098	2.83899e+06	455611	350934	806545	2120.66	808666	124711	60580.2	185291	260656	1.25461e+06	130635	238237	4.2012e+06
	信息传输、软件和信息技术服务	15	3744.5	649.622	6226.73	2449.53	964.537	2452.4	769.757	1417.36	3284	563.473	265.002	1816.06	1392.11	456.219	20.532	77869	1934.45	110215	216491	12977.7	16534.8	29512.4	48.6436	29561.1	2714.2	1174.63	3888.83	7182.63	40632.5	1772.52	-12081	243270
	金融和房地产	16	108937	23394.1	93810	142748	45124.4	90603.6	44614.1	64943.6	157837	23357.3	3035.75	22347.8	1.56413e+06	13197.7	134.08	148901	550.906	24809.7	2.57248e+06	1.25169e+06	701300	1.95299e+06	0	1.95299e+06	0	0	0	25780.5	1.97877e+06	24420.1	-6594.44	4.52023e+06
	研究和试验发展	17	5164.44	361.566	410.177	431.242	294.597	1914.31	467.108	1671.14	3667.31	412.806	133.65	120.373	462.156	208.581	218.912	459.546	6831.8	31497.4	54727.1	0	0	0	226759	226759	0	0	0	0	226759	0	-12611.9	268874
	其他服务	18	231785	39827	66359.1	41951.3	35296.8	62463.6	32570.2	30480	89081.8	20123.1	12326.8	28324.4	239367	224775	3211.41	319060	13373.3	644962	2.13534e+06	1.83679e+06	1.89483e+06	3.73162e+06	7.36015e+06	1.10918e+07	0	0	0	382514	1.14743e+07	138098	45866.3	1.35174e+07
	中间投入合计	TII	7.96244e+06	1.82485e+06	8.95276e+06	9.63395e+06	3.16833e+06	7.78776e+06	2.4469e+06	5.00329e+06	7.7092e+06	1.35314e+06	1.01228e+06	8.3212e+06	4.93535e+06	1.4512e+06	45835.9	1.61523e+06	139392	7.76731e+06	8.11304e+07	20244000	11965000	32209000	8403000	40612000	16965000	2257000	19222000	5.03545e+06	6.48695e+07	4.52745e+06	-133000	1.41339e+08
增加值	劳动者报酬	VA001	1.69366e+07	1.59402e+06	436598	1.09978e+06	512925	863347	550264	578720	1.3304e+06	412130	228138	1.7722e+06	650460	907499	67302.7	201683	89731.8	3.88598e+06	3.21177e+07
	生产税净额	VA002	547655	278649	1.19728e+06	547175	233900	1.13865e+06	247052	500812	679088	118502	492627	173934	229288	248556	14746.9	149987	3147.17	209464	7.01051e+06
	固定资产折旧	VA003	639453	582986	148841	249199	130812	417310	184726	241939	392104	111741	323152	186100	131064	467778	48568.5	1.12871e+06	19562.4	718147	6.12219e+06
	营业盈余	VA004	1.65932e+06	348477	576370	1.07378e+06	536250	1.81179e+06	551824	1.11379e+06	1.36638e+06	215415	573081	584768	976189	1.12617e+06	66815.7	1.42462e+06	17041.1	936495	1.49586e+07
	增加值合计	TVA	19783000	2.80413e+06	2.35909e+06	2.96993e+06	1.41389e+06	4.23109e+06	1.53387e+06	2.43526e+06	3.76797e+06	857787	1.617e+06	2717000	1987000	2750000	197434	2905000	129482	5.75008e+06	60209000
总投入		TI	2.77454e+07	4.62898e+06	1.13118e+07	1.26039e+07	4.58221e+06	1.20188e+07	3.98077e+06	7.43855e+06	1.14772e+07	2.21092e+06	2.62927e+06	1.10382e+07	6.92235e+06	4.2012e+06	243270	4.52023e+06	268874	1.35174e+07	1.41339e+08

## Sheet: 1984
1984年全国投入产出表
(按当年生产者价格计算） （Data are calculated at producers' prices in 1984)
单位：万元
投入 产出		代 码	中间使用																			最终使用										进口	其他	总产出
			农林牧渔产品和服务	采掘产品	食品和烟草	纺织、服装、鞋帽及皮革羽绒制品	木材加工、家具、造纸印刷和文教体育用品	石油、炼焦、核燃料加工品和化学产品	非金属矿物制品	金属冶炼、加工及制品	机械设备、交通运输设备、电子电气及其他设备	其他制造产品及修理服务	电力、热力、燃气及水的生产和供应	建筑	批发和零售	交通运输、仓储和邮政	信息传输、软件和信息技术服务	金融和房地产	研究和试验发展	其他服务	中间使用合计	最终消费支出					资本形成总额			出口	最终使用合计
																						居民消费支出			政府消费支出	合计	固定资本 形成总额	存货变动	合计
																						农村居民	城镇居民	小计
代 码		-	01	02	03	04	05	06	07	08	09	10	11	12	13	14	15	16	17	18	TIU	FU101	FU102	THC	FU103	TC	FU201	FU202	GCF	EX	TFU	IM	ERR	GO
中间投入	农林牧渔产品和服务	01	4.53359e+06	93034.3	6.11498e+06	2.29552e+06	493982	839191	46354.9	16521.6	25529.5	21439.1	1051.28	92223.2	204467	348.55	50.5522	1256.71	6179.29	1.30195e+06	1.60877e+07	9.32618e+06	3.77692e+06	1.31031e+07	92518.7	1.31956e+07	635614	1.90977e+06	2.54538e+06	531139	1.62721e+07	319535	388072	3.24283e+07
	采掘产品	02	21202.6	148860	31531.4	20903.5	163085	1.76087e+06	300404	773425	71593.8	13170.8	588249	731562	42250.8	60518.3	571.444	60055.7	2582.34	61366.4	4.85221e+06	267975	52343.6	320319	0	320319	0	214800	214800	503079	1.0382e+06	389107	7625.84	5.50892e+06
	食品和烟草	03	1.08305e+06	6554.27	1.51413e+06	110898	12708.4	329551	6707.32	11989.9	17690.9	2044.43	2483.12	15062.6	120198	4550.61	263.687	2190.84	798.416	1.50288e+06	4.74375e+06	3.5968e+06	3.2115e+06	6.8083e+06	543610	7.35191e+06	0	670053	670053	335388	8.35735e+06	262000	-238571	1.26005e+07
	纺织、服装、鞋帽及皮革羽绒制品	04	70974.7	73162.9	34891.7	5.17094e+06	462877	422571	98314.7	164928	114353	85290	14633.2	170858	430133	32145.2	5208.07	47651.1	9738.01	148599	7.55727e+06	2.24187e+06	1.65349e+06	3.89537e+06	208448	4.10382e+06	0	408546	408546	1.74276e+06	6.25512e+06	624886	400419	1.35879e+07
	木材加工、家具、造纸印刷和文教体育用品	05	59921.5	49839.1	180912	56048.7	1.07621e+06	160835	269995	112468	253046	50165.3	11739.4	472238	524756	32325.4	9983.65	162572	15771.8	555817	4.05464e+06	234775	324002	558777	433473	992250	54521.2	-177192	-122671	382903	1.25248e+06	200870	263462	5.36971e+06
	石油、炼焦、核燃料加工品和化学产品	06	1.98992e+06	350755	165775	968989	487529	3.41538e+06	461030	513148	1.18851e+06	204212	175525	761310	323637	776491	5099.16	86058.3	21736.7	826029	1.27211e+07	849456	389633	1.23909e+06	145563	1.38465e+06	0	413898	413898	297175	2.09572e+06	1.20763e+06	366119	1.39754e+07
	非金属矿物制品	07	14989.8	70494.5	90015.3	6006.45	25778.2	88169.9	277335	182638	201267	29454.4	11783.7	3.11057e+06	189694	13360.9	1500.46	177558	3915.79	141206	4.63574e+06	37312.7	11295.1	48607.8	7407.83	56015.6	0	-246624	-246624	187577	-3030.57	59078.6	-130325	4.4433e+06
	金属冶炼、加工及制品	08	49975.8	198597	52416.3	39772.6	283166	184646	218103	2.38374e+06	1.83234e+06	193617	25731.5	2.55607e+06	191976	43370.2	1715.33	149431	8533.92	119723	8.53291e+06	195652	121241	316893	22477.1	339370	91735.8	230403	322139	463042	1.12455e+06	582461	-362702	8.7123e+06
	机械设备、交通运输设备、电子电气及其他设备	09	90965.9	448418	26783.1	73708.8	79944.7	230160	174584	410376	4.68249e+06	444883	85937	1.20596e+06	257713	255517	12729.6	137054	29066	516801	9.16309e+06	1.42756e+06	1.19143e+06	2.61898e+06	58629	2.67761e+06	4.98449e+06	-268632	4.71585e+06	853052	8.24652e+06	2.33867e+06	-64616.4	1.50063e+07
	其他制造产品及修理服务	10	56986.3	33067.9	12531.7	29955.1	40647.5	39113.9	51629.8	103251	125334	158463	12466.9	188804	143745	27131.1	2151.12	83623.3	1984.29	43883.5	1.15477e+06	14684.4	3614.07	18298.5	849.849	19148.3	1.30894e+06	1957.22	1.3109e+06	63005.4	1.39305e+06	126964	18981.7	2.43984e+06
	电力、热力、燃气及水的生产和供应	11	122176	253044	52721.3	80366.2	106243	413452	309738	413609	204211	38869.3	90674.6	99304.4	122254	43277.3	3398.14	61729.6	5974.62	167630	2.58867e+06	127153	167081	294234	0	294234	0	-4328.58	-4328.58	3305.41	293211	34777	78025.7	2.92513e+06
	建筑	12	0	0	0	0	0	0	0	0	0	0	0	0	0	0	0	0	0	0	0	0	0	0	0	0	1.37137e+07	0	1.37137e+07	7101.63	1.37208e+07	0	13751.6	1.37346e+07
	批发和零售	13	378561	163160	773983	1.0774e+06	352040	741905	200912	450636	853943	143860	82568.4	704125	352430	114869	5511.64	101837	12506.4	746670	7.25691e+06	680530	229513	910044	33691.7	943735	397037	435035	832072	417364	2.19317e+06	0	-595172	8.85491e+06
	交通运输、仓储和邮政	14	364017	51814.4	596311	177409	84794.5	288435	85998.8	165883	205081	37626.1	61050	375370	145741	53860.6	1126.91	144329	15526.4	502677	3.35705e+06	573042	482426	1.05547e+06	3910.32	1.05938e+06	151677	91555.1	243232	363612	1.66622e+06	184552	264593	5.10331e+06
	信息传输、软件和信息技术服务	15	4508.82	783.141	7207.67	2762.48	1164.21	2941.91	882.105	1773.62	4474.45	636.587	311.297	2334.08	1363.4	525.962	23.7538	101366	2239.13	127115	262413	16225	22594.4	38819.5	89.1588	38908.6	3281.37	1764.61	5045.98	9944.19	53898.8	2523.1	-17460.5	296329
	金融和房地产	16	167658	36249.9	138792	205373	69853.2	138791	65345.8	103867	270776	33597.1	4608.72	36711.3	1.95795e+06	19447.3	198.265	243620	815.04	34387.7	3.52804e+06	1.50393e+06	923609	2.42754e+06	0	2.42754e+06	0	0	0	45620.1	2.47316e+06	27196.5	-115426	5.85858e+06
	研究和试验发展	17	4523.99	321.037	345.411	355.492	259.914	1685.46	389.416	1521.3	3578.16	341.696	115.288	112.55	329.282	174.938	184.247	428.369	5752.9	26693.3	47112.7	0	0	0	294180	294180	0	0	0	0	294180	0	-22641.7	318651
	其他服务	18	255313	42965.1	65924.9	43162.4	37822.6	67652.3	33891.4	34699.3	107225	20493.3	13331.8	32947.8	210275	239400	3223.61	371821	13785.4	675151	2.26909e+06	1.41885e+06	1.82331e+06	3.24216e+06	9.12615e+06	1.23683e+07	0	0	0	385820	1.27541e+07	218639	-370135	1.44344e+07
	中间投入合计	TII	9.26834e+06	2.02112e+06	9.85925e+06	1.03596e+07	3.7781e+06	9.12535e+06	2.60162e+06	5.84447e+06	1.01614e+07	1.47816e+06	1.18226e+06	1.05556e+07	5.21891e+06	1.71731e+06	52939.6	1.93258e+06	156906	7.49858e+06	9.28125e+07	22512000	14384000	36896000	10971000	47867000	21341000	3681000	25022000	6.59189e+06	7.94809e+07	6.57889e+06	-116000	1.65598e+08
增加值	劳动者报酬	VA001	1.99786e+07	1.97849e+06	517115	1.23784e+06	595838	1.03833e+06	682029	702786	1.75807e+06	473661	254033	2.1129e+06	1.23694e+06	1.16116e+06	86144.4	290022	114069	4.72194e+06	3.894e+07
	生产税净额	VA002	648142	362394	1.42274e+06	612251	272697	1.3416e+06	307215	616671	892139	136364	550349	208054	437452	319074	18937.3	217370	4013.89	270259	8.63773e+06
	固定资产折旧	VA003	713439	685278	166739	263479	143734	472400	216554	280285	490772	121506	341406	209856	235732	566100	58797.2	1.50087e+06	23520.8	823198	7.31367e+06
	营业盈余	VA004	1.81978e+06	461636	634682	1.11479e+06	579344	1.99767e+06	635889	1.26809e+06	1.7039e+06	230143	597083	648188	1.72588e+06	1.33967e+06	79510.2	1.91774e+06	20140.4	1.12047e+06	1.78946e+07
	增加值合计	TVA	23160000	3.4878e+06	2.74128e+06	3.22836e+06	1.59161e+06	4.85e+06	1.84169e+06	2.86783e+06	4.84488e+06	961674	1.74287e+06	3179000	3636000	3386000	243389	3926000	161745	6.93587e+06	72786000
总投入		TI	3.24283e+07	5.50892e+06	1.26005e+07	1.35879e+07	5.36971e+06	1.39754e+07	4.4433e+06	8.7123e+06	1.50063e+07	2.43984e+06	2.92513e+06	1.37346e+07	8.85491e+06	5.10331e+06	296329	5.85858e+06	318651	1.44344e+07	1.65598e+08

## Sheet: 1985
1985年全国投入产出表
(按当年生产者价格计算） （Data are calculated at producers' prices in 1985)
单位：万元
投入 产出		代 码	中间使用																			最终使用										进口	其他	总产出
			农林牧渔产品和服务	采掘产品	食品和烟草	纺织、服装、鞋帽及皮革羽绒制品	木材加工、家具、造纸印刷和文教体育用品	石油、炼焦、核燃料加工品和化学产品	非金属矿物制品	金属冶炼、加工及制品	机械设备、交通运输设备、电子电气及其他设备	其他制造产品及修理服务	电力、热力、燃气及水的生产和供应	建筑	批发和零售	交通运输、仓储和邮政	信息传输、软件和信息技术服务	金融和房地产	研究和试验发展	其他服务	中间使用合计	最终消费支出					资本形成总额			出口	最终使用合计
																						居民消费支出			政府消费支出	合计	固定资本 形成总额	存货变动	合计
																						农村居民	城镇居民	小计
代 码		-	01	02	03	04	05	06	07	08	09	10	11	12	13	14	15	16	17	18	TIU	FU101	FU102	THC	FU103	TC	FU201	FU202	GCF	EX	TFU	IM	ERR	GO
中间投入	农林牧渔产品和服务	01	5.10206e+06	104921	6.94081e+06	2.5299e+06	587589	869808	58794.9	17577.7	30681.4	20925.9	1345.89	99929.1	311885	512.607	68.3637	1691.06	7782.51	1.26971e+06	1.7956e+07	1.14502e+07	4.61769e+06	1.60679e+07	107624	1.61755e+07	582084	-159987	422097	780603	1.73782e+07	608793	1.79277e+06	3.65182e+07
	采掘产品	02	25331.7	167403	38267.5	25201.7	157479	1.88677e+06	405338	901815	86002.4	10991.8	558629	764030	65996.5	98849.9	850.013	74570.6	3481.77	75151.2	5.34616e+06	329202	72933.5	402136	0	402136	0	562159	562159	737055	1.70135e+06	745351	96907.8	6.39907e+06
	食品和烟草	03	1.26872e+06	7397.32	1.78893e+06	116964	15090.9	355988	8855.38	13188.4	20727.2	1793.92	4563.79	16989	177902	6493.86	346.009	2856.16	975.717	1.39851e+06	5.2063e+06	4.14954e+06	3.93859e+06	8.08813e+06	658242	8.74638e+06	0	1.09138e+06	1.09138e+06	462027	1.02998e+07	532544	-50420	1.49231e+07
	纺织、服装、鞋帽及皮革羽绒制品	04	86566.5	87130.5	42850.2	6.13741e+06	573310	478216	134652	191877	155580	85747.8	20678.2	198090	812048	58243.8	8641.94	82467.5	15196.1	220070	9.38877e+06	2.7076e+06	2.03027e+06	4.73787e+06	234921	4.97279e+06	0	1.4003e+06	1.4003e+06	2.40372e+06	8.77681e+06	1.25868e+06	-189482	1.67174e+07
	木材加工、家具、造纸印刷和文教体育用品	05	64881.4	52596	207192	59455.3	1.2263e+06	168538	344160	120401	290599	42853.3	15139.4	484586	788833	45778.8	13464.7	230091	19860.6	682609	4.85733e+06	247823	370426	618250	466598	1.08485e+06	47622.2	386663	434285	486233	2.00537e+06	451334	227747	6.63911e+06
	石油、炼焦、核燃料加工品和化学产品	06	2.44694e+06	404902	206257	1.17163e+06	586631	3.87739e+06	647462	774019	1.50418e+06	189407	204358	882560	405300	823214	5356.44	95150.9	24120.2	898442	1.51473e+07	1.00761e+06	515044	1.52265e+06	182022	1.70467e+06	0	-10768.4	-10768.4	416886	2.11079e+06	2.38353e+06	983115	1.58577e+07
	非金属矿物制品	07	19440.4	89284.4	117744	7566.04	31517.8	107102	405374	219498	263724	27662.2	16108.8	3.88417e+06	293848	19954.9	2060.67	222739	5008.38	175065	5.90787e+06	48304	16555.1	64859.1	9742.7	74601.8	0	249974	249974	265121	589697	117041	-293611	6.08692e+06
	金属冶炼、加工及制品	08	62039.2	242982	66196.3	46332.6	331104	223112	317002	2.92538e+06	2.50278e+06	171997	42633.9	3.16574e+06	294402	65630.2	2330.92	187290	11063.7	145402	1.08034e+07	231755	156615	388369	27953.8	416323	90453.3	894915	985368	634233	2.03592e+06	1.19127e+06	-556947	1.10911e+07
	机械设备、交通运输设备、电子电气及其他设备	09	156143	649766	42223.3	118129	115850	322271	302152	577146	6.48316e+06	421504	130717	1.77217e+06	355424	422251	15077.7	167795	32719.6	580390	1.26649e+07	1.86559e+06	1.65628e+06	3.52187e+06	81368.4	3.60324e+06	6.72448e+06	1.66727e+06	8.39175e+06	1.1953e+06	1.31903e+07	4.53316e+06	-231471	2.10905e+07
	其他制造产品及修理服务	10	54759.3	30385.6	11985.2	30628.4	40952.6	35279.1	49152.2	98636.8	108917	142756	11732.9	173603	178190	33125.8	2375.65	81656.7	2046.41	43393.7	1.12958e+06	11794.1	2948.3	14742.4	783.672	15526.1	1.2911e+06	4210.51	1.29531e+06	92117.7	1.40295e+06	243157	-35381	2.25399e+06
	电力、热力、燃气及水的生产和供应	11	145444	286839	64362.6	95666.7	124301	465938	417772	458262	256950	36699.8	125588	117588	192605	66039.2	4803.97	80476.3	7779.44	207561	3.15468e+06	184062	279873	463935	0	463935	0	13873.3	13873.3	4773.23	482582	67433.9	32413.7	3.60224e+06
	建筑	12	0	0	0	0	0	0	0	0	0	0	0	0	0	0	0	0	0	0	0	0	0	0	0	0	1.81094e+07	0	1.81094e+07	10667.3	1.81201e+07	0	-589956	1.75301e+07
	批发和零售	13	573618	251230	1.22223e+06	1.75404e+06	595344	1.1211e+06	371986	766881	1.60075e+06	175337	140957	1.20957e+06	730140	201492	8746.56	140828	20360.3	1.00685e+06	1.18915e+07	1.42388e+06	731717	2.1556e+06	70932.3	2.22653e+06	647755	1.42754e+06	2.0753e+06	802292	5.10412e+06	0	-1.12285e+06	1.58727e+07
	交通运输、仓储和邮政	14	412757	59908.5	704664	216873	107266	324259	119152	210970	294722	34529.7	77691.1	482533	225945	70698.8	1338.24	162030	18915.1	550923	4.07518e+06	737842	629427	1.36727e+06	5761.82	1.37303e+06	191891	321225	513116	523049	2.4092e+06	359242	331676	6.4568e+06
	信息传输、软件和信息技术服务	15	5179.05	916.315	8628.17	3406.99	1495.97	3377.65	1238.06	2285.97	6301.5	592.981	401.279	3039.47	2141.2	699.373	28.5752	123502	2763.32	143700	309698	21067.5	29728	50795.5	132.483	50928	4186.39	6243.45	10429.8	14490.6	75848.5	4848.29	-10579.3	370118
	金融和房地产	16	169310	37301	146068	222894	77775.9	140139	80632.2	117953	336766	27361.1	5079.05	42029.1	2.70337e+06	22734.3	209.687	256238	884.302	33812.3	4.42055e+06	1.88131e+06	1.17064e+06	3.05195e+06	0	3.05195e+06	0	0	0	58444.5	3.1104e+06	59442.7	-51776.7	7.41973e+06
	研究和试验发展	17	4386.39	320.741	349.025	369.198	276.281	1628.3	461.353	1657.15	4339.58	271.388	120.073	123.716	436.515	196.353	187.092	433.055	5992.9	26380.1	47929.2	0	0	0	360602	360602	0	0	0	0	360602	0	-19573.4	388958
	其他服务	18	277586	47136.9	72066.9	50080.5	45614.4	72987.5	44845.4	42419.3	144529	17918.1	15858.6	40377.7	309257	302889	3563.97	422915	15868.6	735898	2.66181e+06	1.56945e+06	2.18825e+06	3.7577e+06	1.07263e+07	1.4484e+07	0	0	0	446973	1.4931e+07	449162	-403580	1.67401e+07
	中间投入合计	TII	1.08752e+07	2.52042e+06	1.16808e+07	1.25865e+07	4.61789e+06	1.04539e+07	3.70903e+06	7.43997e+06	1.40907e+07	1.40835e+06	1.3716e+06	1.33371e+07	7.84772e+06	2.2388e+06	69450.5	2.33273e+06	194819	8.19387e+06	1.14969e+08	27867000	18407000	46274000	12933000	59207000	27689000	7855000	35544000	9.33398e+06	1.04085e+08	1.3005e+07	-91000	2.05958e+08
增加值	劳动者报酬	VA001	2.23366e+07	2.24672e+06	640145	1.65857e+06	783351	1.21361e+06	920350	934789	2.6491e+06	433983	339042	2.8552e+06	2.87047e+06	1.51864e+06	111506	401038	139780	5.84059e+06	4.78934e+07
	生产税净额	VA002	694910	399544	1.68898e+06	781901	350158	1.51962e+06	397558	798712	1.27205e+06	113908	705208	269613	973520	400189	23507	287165	4716.82	353925	1.10352e+07
	固定资产折旧	VA003	748358	735823	193656	329717	177921	519136	274169	354152	698129	105303	432388	266061	513246	694641	71405.3	1.98416e+06	27041.5	952586	9.07789e+06
	营业盈余	VA004	1.86318e+06	496558	719504	1.36069e+06	709790	2.15143e+06	785809	1.5635e+06	2.38057e+06	192447	753998	802127	3.66776e+06	1.60453e+06	94249.6	2.41464e+06	22601.1	1.39909e+06	2.29825e+07
	增加值合计	TVA	25643000	3.87865e+06	3.24229e+06	4.13088e+06	2.02122e+06	5.4038e+06	2.37789e+06	3.65115e+06	6.99985e+06	845641	2.23064e+06	4193000	8025000	4218000	300668	5087000	194139	8.54619e+06	90989000
总投入		TI	3.65182e+07	6.39907e+06	1.49231e+07	1.67174e+07	6.63911e+06	1.58577e+07	6.08692e+06	1.10911e+07	2.10905e+07	2.25399e+06	3.60224e+06	1.75301e+07	1.58727e+07	6.4568e+06	370118	7.41973e+06	388958	1.67401e+07	2.05958e+08

## Sheet: 1986
1986年全国投入产出表
(按当年生产者价格计算） （Data are calculated at producers' prices in 1986)
单位：万元
投入 产出		代 码	中间使用																			最终使用										进口	其他	总产出
			农林牧渔产品和服务	采掘产品	食品和烟草	纺织、服装、鞋帽及皮革羽绒制品	木材加工、家具、造纸印刷和文教体育用品	石油、炼焦、核燃料加工品和化学产品	非金属矿物制品	金属冶炼、加工及制品	机械设备、交通运输设备、电子电气及其他设备	其他制造产品及修理服务	电力、热力、燃气及水的生产和供应	建筑	批发和零售	交通运输、仓储和邮政	信息传输、软件和信息技术服务	金融和房地产	研究和试验发展	其他服务	中间使用合计	最终消费支出					资本形成总额			出口	最终使用合计
																						居民消费支出			政府消费支出	合计	固定资本 形成总额	存货变动	合计
																						农村居民	城镇居民	小计
代 码		-	01	02	03	04	05	06	07	08	09	10	11	12	13	14	15	16	17	18	TIU	FU101	FU102	THC	FU103	TC	FU201	FU202	GCF	EX	TFU	IM	ERR	GO
中间投入	农林牧渔产品和服务	01	5.93609e+06	97460.3	6.64095e+06	2.58132e+06	564828	936063	60793.3	20625.8	33520.3	21293.1	1516.48	116065	313613	667.752	100.949	1899.85	9643.99	1.65242e+06	1.89889e+07	1.25463e+07	5.44302e+06	1.79894e+07	104392	1.80938e+07	696976	1.90672e+06	2.60369e+06	843622	2.15411e+07	646511	605289	4.04887e+07
	采掘产品	02	29743.5	163489	36566.9	25536	146654	1.88697e+06	424605	1.05457e+06	92402.6	10340.8	657582	894170	68264.6	135469	1278.36	86281.2	5255.95	98261.3	5.81744e+06	350495	87320.2	437815	0	437815	0	442623	442623	824031	1.70447e+06	750302	117207	6.88881e+06
	食品和烟草	03	1.45011e+06	6953.28	1.68149e+06	117084	14171	376808	8995.04	15495.3	22019.6	1902.45	4406.83	19384.6	179973	8510.6	514.031	3228.58	1216.43	1.82876e+06	5.74103e+06	4.63603e+06	4.5464e+06	9.18243e+06	627228	9.80966e+06	0	58022.7	58022.7	545870	1.04136e+07	517318	-270259	1.5367e+07
	纺织、服装、鞋帽及皮革羽绒制品	04	101479	84359	41254.2	6.32974e+06	553563	524151	139874	217695	163349	87802.8	22805	229451	728576	68078.9	11507.4	82771.7	16779.7	253212	9.65645e+06	2.96215e+06	2.3301e+06	5.29225e+06	213723	5.50597e+06	0	746641	746641	2.66681e+06	8.91943e+06	1.29824e+06	656579	1.79342e+07
	木材加工、家具、造纸印刷和文教体育用品	05	72835.6	50989.5	217804	65171.9	1.24859e+06	199306	387075	140130	314507	46757.3	17441.1	517187	788143	55573.1	20375.5	248094	25384.3	868003	5.28337e+06	263365	426707	690072	461529	1.1516e+06	51424.6	164119	215543	602101	1.96924e+06	409015	109505	6.9531e+06
	石油、炼焦、核燃料加工品和化学产品	06	2.82031e+06	385960	194237	1.18067e+06	549049	4.27498e+06	647227	733871	1.54357e+06	183052	239503	1.0073e+06	422255	1.13074e+06	8254.51	110705	30699.3	1.1548e+06	1.66172e+07	1.06534e+06	580196	1.64554e+06	169257	1.81479e+06	0	318643	318643	473410	2.60685e+06	2.40868e+06	993042	1.78084e+07
	非金属矿物制品	07	22895.5	88567	114038	7813.44	30181.4	133411	424288	275595	285441	26002.3	19511.8	4.56665e+06	283899	24976	2923.65	241852	5963.15	212929	6.76693e+06	52450.3	19943.7	72394	9277.15	81671.2	0	239921	239921	305155	626746	116704	-300883	6.97609e+06
	金属冶炼、加工及制品	08	78022.2	256258	68211.6	50931.3	331475	272311	348660	3.72281e+06	2.81252e+06	168218	49647.9	3.91534e+06	301791	86761.7	3509.24	215785	13912.2	189618	1.28858e+07	272590	201029	473620	28572.1	502192	113818	794187	908006	743163	2.15336e+06	1.17549e+06	-619790	1.32439e+07
	机械设备、交通运输设备、电子电气及其他设备	09	173323	617970	38425	114848	103309	389449	305596	699776	6.36553e+06	379080	148798	2.00432e+06	337313	488932	21200.3	183575	39141.1	703959	1.31145e+07	1.87724e+06	1.86629e+06	3.74353e+06	70410.4	3.81394e+06	7.76099e+06	791420	8.55241e+06	1.33554e+06	1.37019e+07	4.66131e+06	-3619.38	2.21515e+07
	其他制造产品及修理服务	10	59908.2	30736.3	12722.4	32469.5	42712.3	38604.3	52427.8	105382	115332	151258	12906.9	185989	163222	37070.7	3153.75	86338.1	2263.05	47085.1	1.17958e+06	12807.1	3125.56	15932.6	757.953	16690.6	1.08782e+06	2161.99	1.08998e+06	105928	1.2126e+06	242686	-19696.7	2.1298e+06
	电力、热力、燃气及水的生产和供应	11	164004	272019	59948.9	95075.6	114918	514800	420015	553143	258890	34156.2	147360	134955	186875	82439.9	6792.53	87487.4	9297.81	256685	3.39886e+06	171986	289592	461577	0	461577	0	10102.3	10102.3	5385.44	477065	68595.2	5635.42	3.81297e+06
	建筑	12	0	0	0	0	0	0	0	0	0	0	0	0	0	0	0	0	0	0	0	0	0	0	0	0	2.14594e+07	0	2.14594e+07	11851.6	2.14712e+07	0	-537536	2.09337e+07
	批发和零售	13	611316	250947	1.19507e+06	1.78319e+06	577283	1.23051e+06	395220	854075	1.58379e+06	159649	145064	1.34594e+06	628533	254935	12689	166144	23741.8	1.1937e+06	1.24118e+07	1.42767e+06	770951	2.19862e+06	62310	2.26093e+06	701230	1.33617e+06	2.0374e+06	853617	5.15195e+06	0	-791962	1.67718e+07
	交通运输、仓储和邮政	14	495512	67477.8	776132	248500	117150	427829	142603	266013	328400	34621.8	89700.6	604836	219099	100762	2186.96	218597	24845.9	736764	4.90103e+06	965234	814094	1.77933e+06	6630.36	1.78596e+06	247218	207442	454660	626886	2.8675e+06	344006	492520	7.91705e+06
	信息传输、软件和信息技术服务	15	5840.81	968.833	8927.62	3664.86	1536.25	3820.7	1391.99	2703.58	6573.27	554.434	438.94	3579.09	1950.56	936.394	43.8692	158362	3409.89	175830	380533	26189.1	36537.1	62726.2	144.87	62871.1	5125.11	3831.35	8956.46	16315.4	88142.9	4942	-15367.2	448366
	金融和房地产	16	258424	53408.2	204551	324553	107571	213715	122696	187205	476855	35343.8	7473.67	66981.3	3.333e+06	41196.6	435.683	443352	1476.86	60566.4	5.9388e+06	2.4726e+06	1.52966e+06	4.00226e+06	0	4.00226e+06	0	0	0	89060.1	4.09132e+06	44769.6	-110022	9.87533e+06
	研究和试验发展	17	5459.47	375.45	398.561	438.117	310.993	2108.05	572.461	2152.56	4965.7	269.607	144.328	160.775	438.855	290.14	316.989	611.106	8161.44	37465.5	64640.1	0	0	0	416814	416814	0	0	0	0	416814	0	-30146.4	451308
	其他服务	18	317445	50934.9	77567.5	54753.8	48165.8	84220.2	51272.3	50002	153811	17149.8	17510.6	48410.1	287844	409710	5665.67	553246	20063.7	966410	3.21418e+06	2.02751e+06	2.86003e+06	4.88754e+06	1.2202e+07	1.70895e+07	0	0	0	535560	1.76251e+07	447734	-419495	1.9972e+07
	中间投入合计	TII	1.26027e+07	2.47887e+06	1.13683e+07	1.30158e+07	4.55147e+06	1.15091e+07	3.93331e+06	8.90124e+06	1.45615e+07	1.35745e+06	1.58181e+06	1.56607e+07	8.24479e+06	2.92705e+06	100948	2.88833e+06	241257	1.04365e+07	1.26361e+08	31130000	21805000	52935000	14373000	67308000	32124000	7022000	39146000	1.05843e+07	1.17038e+08	1.31363e+07	-139000	2.30124e+08
增加值	劳动者报酬	VA001	2.44643e+07	2.57183e+06	811279	2.03643e+06	960187	1.46812e+06	1.21753e+06	1.16465e+06	2.97212e+06	401960	354450	3.65833e+06	3.18698e+06	1.86517e+06	133004	583072	153081	6.5541e+06	5.45566e+07
	生产税净额	VA002	751691	455319	2.11403e+06	952459	427126	1.82848e+06	519423	977205	1.43142e+06	111806	720925	341178	1.06749e+06	485424	27692.3	415236	5101.78	414727	1.30467e+07
	固定资产折旧	VA003	811725	831015	243055	402273	216299	622836	359193	434946	773959	95488.3	446829	337605	564331	844899	84349.1	2.75779e+06	29328.6	1.05746e+06	1.09134e+07
	营业盈余	VA004	1.85827e+06	551777	830349	1.52729e+06	798020	2.3799e+06	946630	1.76581e+06	2.41253e+06	163094	708952	935891	3.7082e+06	1.79451e+06	102372	3.2309e+06	22539.5	1.50924e+06	2.52463e+07
	增加值合计	TVA	27886000	4.40994e+06	3.99871e+06	4.91845e+06	2.40163e+06	6.29934e+06	3.04278e+06	4.34261e+06	7.59003e+06	772348	2.23116e+06	5273000	8527000	4990000	347418	6987000	210051	9.53553e+06	103763000
总投入		TI	4.04887e+07	6.88881e+06	1.5367e+07	1.79342e+07	6.9531e+06	1.78084e+07	6.97609e+06	1.32439e+07	2.21515e+07	2.1298e+06	3.81297e+06	2.09337e+07	1.67718e+07	7.91705e+06	448366	9.87533e+06	451308	1.9972e+07	2.30124e+08

## Sheet: 1987
1987年全国投入产出表
(按当年生产者价格计算） （Data are calculated at producers' prices in 1987)
单位：万元
投入 产出		代 码	中间使用																			最终使用										进口	其他	总产出
			农林牧渔产品和服务	采掘产品	食品和烟草	纺织、服装、鞋帽及皮革羽绒制品	木材加工、家具、造纸印刷和文教体育用品	石油、炼焦、核燃料加工品和化学产品	非金属矿物制品	金属冶炼、加工及制品	机械设备、交通运输设备、电子电气及其他设备	其他制造产品及修理服务	电力、热力、燃气及水的生产和供应	建筑	批发和零售	交通运输、仓储和邮政	信息传输、软件和信息技术服务	金融和房地产	研究和试验发展	其他服务	中间使用合计	最终消费支出					资本形成总额			出口	最终使用合计
																						居民消费支出			政府消费支出	合计	固定资本 形成总额	存货变动	合计
																						农村居民	城镇居民	小计
代 码		-	01	02	03	04	05	06	07	08	09	10	11	12	13	14	15	16	17	18	TIU	FU101	FU102	THC	FU103	TC	FU201	FU202	GCF	EX	TFU	IM	ERR	GO
中间投入	农林牧渔产品和服务	01	6.7357e+06	121947	7.64119e+06	2.92262e+06	682016	1.11997e+06	66781.2	21939.3	50351.3	26672.4	1725.45	109103	310180	736.704	117.085	2034.23	10296.3	1.79525e+06	2.16186e+07	1.45789e+07	6.10808e+06	2.0687e+07	97798.6	2.07848e+07	935966	1.89474e+06	2.83071e+06	1.54582e+06	2.51613e+07	1.03073e+06	1.45857e+06	4.72078e+07
	采掘产品	02	34870.9	194294	44086.5	28197.1	197130	2.51891e+06	473039	1.19519e+06	109802	12251.5	910092	1.08278e+06	64701.2	129296	1334.82	86903.6	4399.37	96942.3	7.18423e+06	334918	90661.6	425580	0	425580	0	-3275.76	-3275.76	1.61513e+06	2.03744e+06	1.21501e+06	-46075.8	7.96058e+06
	食品和烟草	03	1.70129e+06	7561.88	2.00041e+06	139267	17526.2	464814	10216.4	16868.7	27538.1	1908.81	4540.46	18840.3	182748	9639.67	612.087	3547.81	1333.33	2.04277e+06	6.65144e+06	4.3568e+06	5.83291e+06	1.01897e+07	607757	1.07975e+07	0	726495	726495	1.04521e+06	1.25692e+07	843269	-317635	1.80597e+07
	纺织、服装、鞋帽及皮革羽绒制品	04	116378	94585.6	47667.2	7.37372e+06	678019	632270	153107	234996	267522	132563	25135.6	207140	646553	66358.2	11630.3	79416.4	16132.6	236731	1.10199e+07	2.87258e+06	2.50979e+06	5.38237e+06	183602	5.56597e+06	0	1.10725e+06	1.10725e+06	5.35624e+06	1.20295e+07	2.05972e+06	-183731	2.08059e+07
	木材加工、家具、造纸印刷和文教体育用品	05	97874	61221.1	257377	78188.1	1.59109e+06	243072	441542	166627	451446	47560.8	20857.6	607137	821544	67060.8	24474	290251	27964.8	931109	6.22639e+06	300151	530831	830983	426952	1.25793e+06	92548.6	321926	414474	1.17491e+06	2.84732e+06	686619	214430	8.60152e+06
	石油、炼焦、核燃料加工品和化学产品	06	3.56803e+06	433677	251011	1.49867e+06	729362	5.46207e+06	782149	992317	2.15952e+06	206770	280473	1.01036e+06	461124	1.39622e+06	10630.8	130294	35940.1	1.34318e+06	2.07518e+07	1.24633e+06	751327	1.99766e+06	179785	2.17744e+06	0	806689	806689	889698	3.87383e+06	4.01093e+06	1.07679e+06	2.16915e+07
	非金属矿物制品	07	30669.1	108191	154899	10459.2	41865.5	160477	550210	336031	416313	31410.4	25123.3	5.06758e+06	302548	29690.1	3653.72	273179	6859.8	242609	7.79177e+06	64656.1	27181.8	91837.9	10332	102170	0	-66093.7	-66093.7	613225	649301	181263	-434953	7.82486e+06
	金属冶炼、加工及制品	08	96822.1	291150	86009.5	63727.1	425518	324785	422624	4.32552e+06	3.69481e+06	204514	56514.1	4.05883e+06	306603	97643.3	4181.5	233550	15149.8	205557	1.49135e+07	311299	249366	560665	29465.7	590131	125904	532540	658444	1.52314e+06	2.77171e+06	1.53676e+06	-791535	1.53569e+07
	机械设备、交通运输设备、电子电气及其他设备	09	244166	655294	53955.7	153004	147569	397955	367848	831016	8.081e+06	421478	165795	1.99143e+06	415170	608872	31340	235013	51494.9	885669	1.57381e+07	2.18434e+06	2.39784e+06	4.58218e+06	70803.4	4.65298e+06	9.84089e+06	1.54742e+06	1.13883e+07	2.86119e+06	1.89025e+07	7.11972e+06	478163	2.7999e+07
	其他制造产品及修理服务	10	59287.1	27540.3	13014.5	84694.3	45665.6	33798.3	48410.6	103373	108618	131715	12819.3	152975	231494	60746.1	5286.54	127243	3507.33	72358.8	1.32255e+06	12013.2	3062.09	15075.3	655.322	15730.6	1.24497e+06	2286.35	1.24726e+06	208263	1.47125e+06	385271	-7058.98	2.40147e+06
	电力、热力、燃气及水的生产和供应	11	197265	302836	73371.7	113266	145212	598713	487697	605950	340840	39431.4	164842	131335	189551	93289.5	8029.61	93481.1	10174	278545	3.87383e+06	205699	381870	587569	0	587569	0	-12369	-12369	10462.9	585663	110201	12591.8	4.36188e+06
	建筑	12	0	0	0	0	0	0	0	0	0	0	0	0	0	0	0	0	0	0	0	0	0	0	0	0	2.37997e+07	0	2.37997e+07	23263.5	2.38229e+07	0	-492662	2.33303e+07
	批发和零售	13	707644	287198	1.39725e+06	2.0782e+06	700732	1.44324e+06	440635	957085	1.93175e+06	175917	164778	1.43005e+06	666998	302895	15925.8	203928	25997.8	1.37176e+06	1.4302e+07	1.82129e+06	1.00509e+06	2.82638e+06	72514.8	2.89889e+06	889823	1.1076e+06	1.99742e+06	1.61907e+06	6.51538e+06	0	-1.07899e+06	1.97384e+07
	交通运输、仓储和邮政	14	583474	79120.8	923074	294180	144651	466918	161729	302465	407085	39219.9	103551	653706	236513	121782	2792.12	286004	27675.5	811143	5.64508e+06	1.13043e+06	905342	2.03577e+06	9600.53	2.04538e+06	268580	262858	531439	1.20951e+06	3.78633e+06	736760	502766	9.19742e+06
	信息传输、软件和信息技术服务	15	6945.38	1136.73	10722.4	4388.8	1915.61	4770.65	1594.22	3106.75	8178.97	636.46	513.271	3906.36	2126.32	1142.87	56.5599	216542	3835.63	182944	454462	31122.6	41230.2	72352.9	212.853	72565.7	5649.9	4926.29	10576.2	31788.9	114931	7916.76	-37820.1	523656
	金融和房地产	16	339356	69349.7	271305	429040	148112	296227	155183	238580	653735	44375.7	9669.06	80733.4	4.01241e+06	55526.4	620.325	663705	1834.57	77418.4	7.54718e+06	3.0198e+06	1.78346e+06	4.80326e+06	0	4.80326e+06	0	0	0	191628	4.99489e+06	64942.4	30014.9	1.25071e+07
	研究和试验发展	17	5238.97	360.079	386.299	423.829	312.895	2022.27	529.094	2001	4907.53	254.314	136.854	141.61	386.069	285.772	329.812	668.871	7408.6	33325.9	59119.8	0	0	0	468425	468425	0	0	0	0	468425	0	-27961.1	499583
	其他服务	18	353757	55645.2	84006.5	61258.6	55303.8	97683.4	54798.7	54204.9	179083	18264.5	19162.1	49213.8	290734	471231	6632.59	700380	20822.1	987820	3.56e+06	2.24466e+06	3.14298e+06	5.38764e+06	1.38011e+07	1.91887e+07	0	0	0	954750	2.01435e+07	776201	-587908	2.23394e+07
	中间投入合计	TII	1.48788e+07	2.79111e+06	1.33097e+07	1.53333e+07	5.752e+06	1.42677e+07	4.61809e+06	1.03873e+07	1.88925e+07	1.53494e+06	1.96573e+06	1.66553e+07	9.14139e+06	3.51242e+06	127648	3.62614e+06	270826	1.15951e+07	1.4866e+08	34715000	25761000	60476000	15959000	76435000	37204000	8233000	45437000	2.08733e+07	1.42745e+08	2.07653e+07	-233000	2.70407e+08
增加值	劳动者报酬	VA001	2.80875e+07	2.82474e+06	928665	2.18997e+06	1.09535e+06	1.6806e+06	1.22984e+06	1.27352e+06	3.42493e+06	435689	354405	4.52659e+06	3.81952e+06	2.01641e+06	142299	687870	161207	7.13166e+06	6.20107e+07
	生产税净额	VA002	888982	540294	2.49272e+06	1.05141e+06	503124	2.09203e+06	540459	1.10223e+06	1.68616e+06	121144	750367	434855	1.31786e+06	540574	30518.9	512509	5534.22	475228	1.5086e+07
	固定资产折旧	VA003	1.12275e+06	1.09178e+06	335186	519820	297406	853726	437108	573625	1.08228e+06	125316	541651	503258	814810	1.10042e+06	108720	3.60251e+06	37208.7	1.38892e+06	1.45365e+07
	营业盈余	VA004	2.22979e+06	712670	993403	1.71143e+06	953648	2.79744e+06	999363	2.02027e+06	2.91313e+06	184376	749730	1.21029e+06	4.64482e+06	2.0276e+06	114471	4.07811e+06	24807.4	1.74843e+06	3.01138e+07
	增加值合计	TVA	32329000	5.16948e+06	4.74997e+06	5.47264e+06	2.84953e+06	7.42379e+06	3.20677e+06	4.96965e+06	9.1065e+06	866524	2.39615e+06	6675000	10597000	5685000	396008	8881000	228757	1.07442e+07	121747000
总投入		TI	4.72078e+07	7.96058e+06	1.80597e+07	2.08059e+07	8.60152e+06	2.16915e+07	7.82486e+06	1.53569e+07	2.7999e+07	2.40147e+06	4.36188e+06	2.33303e+07	1.97384e+07	9.19742e+06	523656	1.25071e+07	499583	2.23394e+07	2.70407e+08

## Sheet: 1988
1988年全国投入产出表
(按当年生产者价格计算） （Data are calculated at producers' prices in 1988)
单位：万元
投入 产出		代 码	中间使用																			最终使用										进口	其他	总产出
			农林牧渔产品和服务	采掘产品	食品和烟草	纺织、服装、鞋帽及皮革羽绒制品	木材加工、家具、造纸印刷和文教体育用品	石油、炼焦、核燃料加工品和化学产品	非金属矿物制品	金属冶炼、加工及制品	机械设备、交通运输设备、电子电气及其他设备	其他制造产品及修理服务	电力、热力、燃气及水的生产和供应	建筑	批发和零售	交通运输、仓储和邮政	信息传输、软件和信息技术服务	金融和房地产	研究和试验发展	其他服务	中间使用合计	最终消费支出					资本形成总额			出口	最终使用合计
																						居民消费支出			政府消费支出	合计	固定资本 形成总额	存货变动	合计
																						农村居民	城镇居民	小计
代 码		-	01	02	03	04	05	06	07	08	09	10	11	12	13	14	15	16	17	18	TIU	FU101	FU102	THC	FU103	TC	FU201	FU202	GCF	EX	TFU	IM	ERR	GO
中间投入	农林牧渔产品和服务	01	9.62565e+06	194219	9.91684e+06	3.84414e+06	957438	1.69921e+06	108625	33046.2	54728	44384.7	3285.44	138559	463435	1042.71	143.158	2760.1	14389.7	2.14445e+06	2.92464e+07	1.58009e+07	7.99569e+06	2.37966e+07	123813	2.39204e+07	1.38518e+06	3.36817e+06	4.75335e+06	1.53924e+06	3.0213e+07	1.13128e+06	848202	5.91763e+07
	采掘产品	02	50360.7	313866	54729.8	36013	268590	2.43091e+06	775863	1.62305e+06	151044	19189	807262	1.31034e+06	92759.2	182703	1624.53	110350	5963.88	122268	8.35689e+06	400588	123157	523745	0	523745	0	239155	239155	1.65315e+06	2.41605e+06	1.30143e+06	577328	1.00488e+07
	食品和烟草	03	2.55162e+06	13786.2	2.72471e+06	200497	25873.6	742548	17440.6	26453.3	41290.9	3717.99	9694.46	25111.6	289584	14470.4	793.737	5103.68	1976.31	2.56197e+06	9.25664e+06	6.83042e+06	7.79661e+06	1.4627e+07	807237	1.54343e+07	0	-930456	-930456	1.04859e+06	1.55524e+07	918620	-81060.7	2.38094e+07
	纺织、服装、鞋帽及皮革羽绒制品	04	172625	157439	64768.7	9.90442e+06	972495	996935	263452	381468	291855	174960	52801.4	292268	1.10969e+06	109687	16853.6	126369	25799	364249	1.54781e+07	4.14144e+06	3.54957e+06	7.69101e+06	262049	7.95306e+06	0	1.95288e+06	1.95288e+06	5.20716e+06	1.51131e+07	2.29981e+06	-1.27598e+06	2.70154e+07
	木材加工、家具、造纸印刷和文教体育用品	05	147353	106371	370490	115238	2.45119e+06	418002	793292	278218	661636	95205.2	45065.6	797836	1.27622e+06	100205	30880.7	419308	40268.4	1.26692e+06	9.4137e+06	355406	710747	1.06615e+06	600033	1.66619e+06	161705	531153	692858	1.13437e+06	3.49342e+06	759700	-321640	1.18258e+07
	石油、炼焦、核燃料加工品和化学产品	06	4.60696e+06	666443	290556	1.77922e+06	918869	7.86715e+06	1.12374e+06	1.14979e+06	2.66706e+06	342419	519538	1.13367e+06	587545	1.57573e+06	10784	150973	44266.6	1.55069e+06	2.69854e+07	1.30485e+06	831619	2.13646e+06	213966	2.35043e+06	0	1.84595e+06	1.84595e+06	921972	5.11835e+06	4.3244e+06	1.9109e+06	2.96903e+07
	非金属矿物制品	07	44331.4	182319	203340	13972.3	59793.9	297655	905249	500024	606711	45158.6	51305	6.50974e+06	479071	44536.1	4734.58	384851	10160.5	338911	1.06819e+07	79308.8	37770.3	117079	14122.4	131201	0	879072	879072	616211	1.62648e+06	197138	-388123	1.17231e+07
	金属冶炼、加工及制品	08	137608	438109	108884	84311.2	549303	516613	626280	5.65246e+06	4.76969e+06	313559	105681	4.72453e+06	453090	132867	5060.09	310249	20345.1	271378	1.922e+07	357708	318896	676604	39614.2	716218	204913	-16207.2	188706	1.49007e+06	2.39499e+06	1.73082e+06	56735.9	1.99409e+07
	机械设备、交通运输设备、电子电气及其他设备	09	292510	1.01842e+06	54718.9	160126	164036	732585	557580	1.07343e+06	1.19465e+07	637684	358593	2.29704e+06	490090	778025	30555.4	247602	55001.4	913179	2.18077e+07	2.31088e+06	2.8484e+06	5.15928e+06	93093.7	5.25237e+06	1.32462e+07	1.65854e+06	1.49047e+07	2.81135e+06	2.29684e+07	7.40942e+06	11085.7	3.73777e+07
	其他制造产品及修理服务	10	127239	65497.3	25801.9	61040.2	87781.6	85503.5	114060	223059	249492	356389	31222.2	366945	346046	78056.7	6331.75	174969	4744.31	87373.9	2.49155e+06	26091.3	6574.77	32666.1	1732.05	34398.1	1.49803e+06	6485.73	1.50451e+06	209870	1.74878e+06	417828	-109359	3.71315e+06
	电力、热力、燃气及水的生产和供应	11	217318	373036	73641.2	115577	157619	778368	616525	685600	368624	60008.5	263184	134004	219730	101855	7584.17	96858.6	11030.2	285299	4.56586e+06	186749	386517	573266	0	573266	0	-11509.2	-11509.2	10692.3	572449	117852	272647	5.29311e+06
	建筑	12	0	0	0	0	0	0	0	0	0	0	0	0	0	0	0	0	0	0	0	0	0	0	0	0	2.89355e+07	0	2.89355e+07	23907.9	2.89594e+07	0	-285881	2.86736e+07
	批发和零售	13	973375	410127	1.9759e+06	2.88386e+06	1.04531e+06	2.25664e+06	711071	1.37254e+06	2.83289e+06	307632	230943	1.90064e+06	1.12142e+06	414527	18345.6	274429	36992.9	1.7265e+06	2.04931e+07	2.01806e+06	1.435e+06	3.45306e+06	86757.1	3.53981e+06	1.37652e+06	2.25397e+06	3.63049e+06	1.78438e+06	8.95468e+06	0	-1.20322e+06	2.82446e+07
	交通运输、仓储和邮政	14	709359	99452	1.15374e+06	359762	190715	687558	230675	381463	519898	57460.8	128453	767911	351463	147306	2842.78	358327	34806.2	897001	7.07819e+06	1.25523e+06	1.09985e+06	2.35507e+06	9600.82	2.36467e+06	324374	398604	722978	1.17818e+06	4.26583e+06	826603	695148	1.12126e+07
	信息传输、软件和信息技术服务	15	8348.41	1402.05	13250.3	5325.07	2497.54	6357.66	2248.15	3879.89	10646.8	905.396	626.603	4536.95	3124.04	1366.78	56.9352	277806	4769.38	191342	538490	33292.2	48253	81545.1	205.06	81750.2	6573.57	7196.63	13770.2	30615.3	126136	8983.69	-30130.6	625511
	金融和房地产	16	391442	82544.7	321732	499145	185126	377468	210002	288330	812497	63657.2	11296	89980.5	5.65713e+06	63724.3	599.232	810088	2189.09	84447.4	9.9514e+06	3.78156e+06	2.43119e+06	6.21275e+06	0	6.21275e+06	0	0	0	177103	6.38985e+06	76794.9	-215982	1.60485e+07
	研究和试验发展	17	7776.89	536.247	589.535	636.372	503.102	3444.87	921.428	3100.86	7906.23	404.832	204.84	203.113	700.493	422.059	410.007	1051.17	11376.6	45884.9	86073.6	0	0	0	602267	602267	0	0	0	0	602267	0	-43440.9	644900
	其他服务	18	460422	74967.5	116569	80946.3	79423.4	142097	84008.8	74918.9	248815	28652.8	25348.5	62249	467508	607034	7448.24	980374	28451.3	1.19641e+06	4.76564e+06	2.63349e+06	4.18516e+06	6.81866e+06	1.61175e+07	2.29362e+07	0	0	0	977121	2.39133e+07	805271	-716225	2.71574e+07
	中间投入合计	TII	2.05243e+07	4.19854e+06	1.74703e+07	2.01442e+07	8.11657e+06	2.0039e+07	7.14103e+06	1.37508e+07	2.62413e+07	2.55139e+06	2.6445e+06	2.05556e+07	1.34086e+07	4.35356e+06	145048	4.73147e+06	352531	1.40483e+07	2.00417e+08	41516000	33805000	75321000	18972000	94293000	47139000	12183000	59322000	2.0814e+07	1.74429e+08	2.2326e+07	-299000	3.52221e+08
增加值	劳动者报酬	VA001	3.4088e+07	3.3851e+06	1.30871e+06	2.91209e+06	1.52131e+06	2.36925e+06	1.87931e+06	1.7206e+06	4.4737e+06	607157	427739	5.71091e+06	5.73255e+06	2.63838e+06	188519	996793	215092	8.99918e+06	7.91744e+07
	生产税净额	VA002	1.04442e+06	610695	3.40056e+06	1.36079e+06	675439	2.82134e+06	799477	1.43046e+06	2.13531e+06	184274	873446	531092	1.91469e+06	684708	39139.3	715676	7148.08	611877	1.98405e+07
	固定资产折旧	VA003	1.11882e+06	1.06371e+06	387848	569860	339062	985895	548442	632352	1.15288e+06	140396	538811	521333	1.00412e+06	1.18224e+06	118264	4.39746e+06	40763.9	1.43692e+06	1.61792e+07
	营业盈余	VA004	2.40081e+06	790802	1.24198e+06	2.02846e+06	1.17339e+06	3.47472e+06	1.35482e+06	2.40668e+06	3.3746e+06	229934	808606	1.35466e+06	6.18463e+06	2.35367e+06	134541	5.20707e+06	29364.8	2.06119e+06	3.66099e+07
	增加值合计	TVA	38652000	5.8503e+06	6.3391e+06	6.87121e+06	3.70921e+06	9.6512e+06	4.58205e+06	6.19009e+06	1.11365e+07	1.16176e+06	2.6486e+06	8118000	14836000	6859000	480463	11317000	292369	1.31092e+07	151804000
总投入		TI	5.91763e+07	1.00488e+07	2.38094e+07	2.70154e+07	1.18258e+07	2.96903e+07	1.17231e+07	1.99409e+07	3.73777e+07	3.71315e+06	5.29311e+06	2.86736e+07	2.82446e+07	1.12126e+07	625511	1.60485e+07	644900	2.71574e+07	3.52221e+08

[truncated: 30 more sheets: 1989, 1990, 1991, 1992, 1993, 1994, 1995, 1996, 1997, 1998, 1999, 2000, 2001, 2002, 2003, 2004, 2005, 2006, 2007, 2008 …]
