# Supplementary material for: Exploring the drivers of agricultural wages growth in China: A comprehensive framework utilizing input-output and structural decomposition methods
Source: PLoS One. 2024 Mar 27;19(3):e0299067. doi: 10.1371/journal.pone.0299067 (PMC10971666; doi:10.1371/journal.pone.0299067)
Supplement: S2 File — (XLSX) [file pone.0299067.s002.xlsx]

## Sheet: Note
Note: This provides the English translation of the corresponding Chinese terms in the input-output table, organized by their codes.
Code	部门名称	Industry Classification
01001	农产品	Farming
02002	林产品	Forestry
03003	畜牧产品	Animal Husbandry
04004	渔产品	Fishery
05005	农、林、牧、渔服务产品	Services Related to Agriculture, Forestry, Animal Husbandry, and Fisheries
06006	煤炭开采和洗选产品	Coal Mining and Washing Products
07007	石油和天然气开采产品	Crude Petroleum and Natural Gas Extraction Products
08008	黑色金属矿采选产品	Ferrous Metal Mining and Dressing Products
09009	有色金属矿采选产品	Non-Ferrous Metal Mining and Dressing Products
10010	非金属矿采选产品	Nonmetallic Mining and Dressing Products
11011	开采辅助活动和其他采矿产品	Mining Support Activities and Other Mining Products
13012	谷物磨制品	Grain Mill Products
13013	饲料加工品	Feed Processing Products
13014	植物油加工品	Vegetable Oil Processing Products
13015	糖及糖制品	Sugar and Sugar Products
13016	屠宰及肉类加工品	Slaughtering and Meat Processing Products
13017	水产加工品	Aquatic Product Processing
13018	蔬菜、水果、坚果和其他农副食品加工品	Processing of Vegetables, Fruits, Nuts, and Other Agricultural Side Products
14019	方便食品	Convenience Foods
14020	乳制品	Dairy Products
14021	调味品、发酵制品	Seasonings and Fermented Products
14022	其他食品	Other Food Products
15023	酒精和酒	Alcoholic Beverages
15024	饮料	Beverages
15025	精制茶	Refined Tea
16026	烟草制品	Tobacco Products
17027	棉、化纤纺织及印染精加工品	Cotton and Chemical Fiber Textiles and Finishing Products
17028	毛纺织及染整精加工品	Wool Textiles and Finishing Products
17029	麻、丝绢纺织及加工品	Hemp and Silk Textiles and Products
17030	针织或钩针编织及其制品	Knitted or Crocheted Goods and Products
17031	纺织制成品	Textile Manufactured Goods
18032	纺织服装服饰	Textile Apparel and Accessories
19033	皮革、毛皮、羽毛及其制品	Leather, Fur, Feather and Related Products
19034	鞋	Footwear
20035	木材加工和木、竹、藤、棕、草制品	Wood Processing and Products of Wood, Bamboo, Rattan, Palm, and Straw
21036	家具	Furniture
22037	造纸和纸制品	Papermaking and Paper Products
23038	印刷和记录媒介复制品	Printing and Reproduction of Recorded Media
24039	工艺美术品	Arts and Crafts
24040	文教、体育和娱乐用品	Cultural, Educational, Sports, and Entertainment Products
25041	精炼石油和核燃料加工品	Petroleum Processing, Coking and Nuclear Fuel Manufacture
25042	煤炭加工品	Coal Products
26043	基础化学原料	Basic Chemical Raw Materials
26044	肥料	Fertilizers
26045	农药	Pesticides
26046	涂料、油墨、颜料及类似产品	Paints, Inks, Pigments, and Similar Products
26047	合成材料	Synthetic Materials
26048	专用化学产品和炸药、火工、焰火产品	Specialty Chemical Products, Explosives, Pyrotechnics
26049	日用化学产品	Daily Chemical Products
27050	医药制品	Pharmaceutical Products
28051	化学纤维制品	Chemical Fiber Products
29052	橡胶制品	Rubber Products
29053	塑料制品	Plastic Products
30054	水泥、石灰和石膏	Cement, Lime, and Plaster
30055	石膏、水泥制品及类似制品	Gypsum, Cement Products, and Similar Products
30056	砖瓦、石材等建筑材料	Bricks, Tiles, Stone, and Other Building Materials
30057	玻璃和玻璃制品	Glass and Glass Products
30058	陶瓷制品	Ceramic Products
30059	耐火材料制品	Refractory Products
30060	石墨及其他非金属矿物制品	Graphite and Other Non-Metallic Mineral Products
31061	钢	Steel
31062	钢压延产品	Rolled Steel Products
31063	铁及铁合金产品	Iron and Ferroalloy Products
32064	有色金属及其合金	Non-Ferrous Metals and Their Alloys
32065	有色金属压延加工品	Rolled Non-Ferrous Metal Products
33066	金属制品	Metal Products
34067	锅炉及原动设备	Boilers and Prime Movers
34068	金属加工机械	Metalworking Machinery
34069	物料搬运设备	Material Handling Equipment
34070	泵、阀门、压缩机及类似机械	Pumps, Valves, Compressors, and Similar Machinery
34072a	烘炉、风机、包装等设备	Furnaces, Fans, Packaging, and Other Equipment
34071	文化、办公用机械	Cultural and Office Machinery
34072b	其他通用设备	Other General Equipment
35073	采矿、冶金、建筑专用设备	Special Equipment for Mining, Metallurgy, and Construction
35074	化工、木材、非金属加工专用设备	Special Equipment for Chemical, Wood, and Non-Metal Processing
35075	农、林、牧、渔专用机械	Special Machinery for Agriculture, Forestry, Animal Husbandry, and Fishery
35076a	医疗仪器设备及器械	Medical Instruments and Apparatus
35076b	其他专用设备	Other Special Equipment
36077	汽车整车	Complete Automobiles
36078	汽车零部件及配件	Automobile Parts and Accessories
37079	铁路运输和城市轨道交通设备	Railway Transport and Urban Rail Transit Equipment
37080	船舶及相关装置	Ships and Related Devices
37081	其他交通运输设备	Other Transport Equipment
38082	电机	Motors
38083	输配电及控制设备	Power Transmission and Control Equipment
38084	电线、电缆、光缆及电工器材	Wires, Cables, Optical Cables, and Electrical Equipment
38085	电池	Batteries
38086	家用器具	Household Appliances
38087	其他电气机械和器材	Other Electrical Machinery and Equipment
39088	计算机	Computers
39089	通信设备	Communication Equipment
39090	广播电视设备和雷达及配套设备	Broadcasting and Television Equipment, Radar and Related Equipment
39091	视听设备	Audio-Visual Equipment
39092	电子元器件	Electronic Components
39093	其他电子设备	Other Electronic Equipment
40094	仪器仪表	Instruments and Meters
41095	其他制造产品	Other Manufactured Products
42096	废弃资源和废旧材料回收加工品	Recycled Products of Waste Resources and Scrap Materials
43097	金属制品、机械和设备修理服务	Repair Services for Metal Products, Machinery, and Equipment
44098	电力、热力生产和供应	Production and Supply of Electric Power and Heat Power
45099	燃气生产和供应	Gas Generation and Supply
46100	水的生产和供应	Water Production and Supply
47101a	住宅房屋建筑	Residential Building Construction
47101b	体育场馆和其他房屋建筑	Sports Facilities and Other Building Construction
48102a	铁路、道路、隧道和桥梁工程建筑	Construction of Railways, Roads, Tunnels, and Bridges
48102b	其他土木工程建筑	Other Civil Engineering Construction
49103	建筑安装	Construction and Installation
50104	建筑装饰、装修和其他建筑服务	Building Finishing, Decoration, and Other Construction Services
51105	批发	Wholesale
52106	零售	Retail
53107	铁路旅客运输	Railway Passenger Transport
53108	铁路货物运输和运输辅助活动	Railway Freight Transport and Transport Support Activities
54109	城市公共交通及公路客运	Urban Public Transport and Road Passenger Transport
54110	道路货物运输和运输辅助活动	Road Freight Transport and Transport Support Activities
55111	水上旅客运输	Water Passenger Transport
55112	水上货物运输和运输辅助活动	Water Freight Transport and Transport Support Activities
56113	航空旅客运输	Air Passenger Transport
56114	航空货物运输和运输辅助活动	Air Freight Transport and Transport Support Activities
57115	管道运输	Pipeline Transport
58116	多式联运和运输代理	Multimodal Transport and Transport Agency
59117	装卸搬运和仓储	Loading, Unloading, Handling, and Storage
60118	邮政	Postal Services
61119	住宿	Accommodation
62120	餐饮	Catering and Food Services
63121	电信	Telecommunications
63122	广播电视及卫星传输服务	Broadcasting, Television, and Satellite Transmission Services
64123	互联网和相关服务	Internet and Related Services
65124	软件服务	Software Services
65125	信息技术服务	Information Technology Services
66126	货币金融和其他金融服务	Monetary and Other Financial Services
67127	资本市场服务	Capital Market Services
68128	保险	Insurance
70129	房地产	Real Estate
71130	租赁	Leasing
72131	商务服务	Business Services
73132	研究和试验发展	Research and Experimental Development
74133	专业技术服务	Professional and Technical Services
75134	科技推广和应用服务	Science and Technology Promotion and Application Services
76135	水利管理	Water Conservancy Management
77136	生态保护和环境治理	Ecological Protection and Environmental Management
78137	公共设施及土地管理	Public Facilities and Land Management
80138	居民服务	Residential Services
81139	其他服务	Other Services
83140	教育	Education
84141	卫生	Health
85142	社会工作	Social Work
86143	新闻和出版	Journalism and Publishing
87144	广播、电视、电影和影视录音制作	Broadcasting, Television, Film, and Audiovisual Production
88145	文化艺术	Culture and Arts
89146	体育	Sports
90147	娱乐	Entertainment
94148	社会保障	Social Security
91149	公共管理和社会组织	Public Administration and Social Organizations
TII	中间投入合计	Total Intermediate Inputs
VA001	劳动者报酬	Compensation of Employees
VA002	生产税净额	Taxes Less Subsidies on Products
VA003	固定资产折旧	Depreciation of Fixed Assets
VA004	营业盈余	Operating Surplus
TVA	增加值合计	Total Value Added
TI	总投入	Total Inputs
TIU	中间使用合计	Total Intermediate Consumption
FU101	农村居民	Final Consumption Expenditure by Rural Households
FU102	城镇居民	Final Consumption Expenditure by Urban Households
THC	居民消费支出合计	Total Final Consumption Expenditure by Households
FU103	政府消费支出	Final Consumption Expenditure by Government
TC	最终消费支出合计	Total Final Consumption Expenditure
FU201	固定资本形成总额	Gross Fixed Capital Formation
FU202	存货变动	Changes in Inventories
GCF	资本形成总额合计	Total Capital Formation
EX	出口	Exports
TFU	最终使用合计	Total Final Use
IM	进口	Imports
ERR	其他	Others
GO	总产出	Total Outputs

## Sheet: 2020
2020年全国投入产出表
(按当年生产者价格计算） （Data are calculated at producers' prices in 2020)
单位：万元
投入 产出		部门名称	中间使用
			农产品	林产品	畜牧产品	渔产品	农、林、牧、渔服务产品	煤炭开采和洗选产品	石油和天然气开采产品	黑色金属矿采选产品	有色金属矿采选产品	非金属矿采选产品	开采辅助活动和其他采矿产品	谷物磨制品	饲料加工品	植物油加工品	糖及糖制品	屠宰及肉类加工品	水产加工品	蔬菜、水果、坚果和其他农副食品加工品	方便食品	乳制品	调味品、发酵制品	其他食品	酒精和酒	饮料	精制茶	烟草制品	棉、化纤纺织及印染精加工品	毛纺织及染整精加工品	麻、丝绢纺织及加工品	针织或钩针编织及其制品	纺织制成品	纺织服装服饰	皮革、毛皮、羽毛及其制品	鞋	木材加工和木、竹、藤、棕、草制品	家具	造纸和纸制品	印刷和记录媒介复制品	工艺美术品	文教、体育和娱乐用品	精炼石油和核燃料加工品	煤炭加工品	基础化学原料	肥料	农药	涂料、油墨、颜料及类似产品	合成材料
	部门名称	代码	01001	02002	03003	04004	05005	06006	07007	08008	09009	10010	11011	13012	13013	13014	13015	13016	13017	13018	14019	14020	14021	14022	15023	15024	15025	16026	17027	17028	17029	17030	17031	18032	19033	19034	20035	21036	22037	23038	24039	24040	25041	25042	26043	26044	26045	26046	26047
中间投入	农产品	01001	8.1659e+07	0	2.89122e+07	1.00309e+06	6.24036e+06	0	0	0	0	0.425836	0	8.98911e+07	4.58264e+07	4.25648e+07	6.07878e+06	2.92437e+06	119186	5.03436e+07	2.5075e+06	16154.2	7.65443e+06	1.916e+07	1.85823e+07	6.86158e+06	1.00258e+07	6.58797e+06	4.09722e+07	207638	4.42723e+06	0	1.21814e+06	0	0	0	3.605e+06	300371	1.14834e+07	0	1.39714e+06	473932	0	0	1.02976e+06	695373	313599	98160.6	4014.46
	林产品	02002	143.068	3.54673e+06	0	0	285205	203491	2231.13	4514.98	11542.4	14308.3	118.549	1964.08	6382.96	15490.9	371.227	1521.42	347.098	124929	389.794	399.984	670.05	54154.1	11597.6	29628.7	3109.17	3598.29	20854.5	140.164	784.062	0	0	0	0	275819	2.5138e+07	2.71208e+06	5.59272e+06	0	1.15621e+06	139458	13752.8	2051.52	0	2324.85	815.282	2067.48	112516
	畜牧产品	03003	149.243	0	2.27352e+07	0	1.88811e+06	0	0	0	0	0	0	0	4140.94	0	0	9.81882e+07	0	1.48424e+06	77629.3	1.42306e+07	10517.3	7.40972e+06	22462.9	453355	0	0	112709	8.66264e+06	2.38952e+06	0	0	0	6.35711e+06	0	0	0	0	0	645300	171711	0	0	0	781.557	0	1.26459	0
	渔产品	04004	0	0	0	3.75731e+06	700123	0	0	0	0	0	0	0	5.60671e+06	0	0	173.216	2.8087e+07	780358	90072.7	0	16452	1.2624e+06	2408.63	0	0	0	0	0	0	0	0	0	0	0	0	0	0	0	491228	0	0	0	0	0	0	0	0
	农、林、牧、渔服务产品	05005	1.48572e+07	6.99967e+06	773802	4.11459e+06	5.66094e+06	0	0	0	0	0	0	0	120211	0	0	0	0.0112269	341513	0	0	0	0	0	0	0	0	1.6001e+07	4470.02	1.35583e+06	0	0	0	0	0	217994	0	211473	0	0	0	0	0	0	0	0	0	0
	煤炭开采和洗选产品	06006	346797	35737.4	71954.2	48684.7	98492	3.62048e+07	63785.1	298796	265369	1.16129e+06	60512.8	206948	230313	132141	78989.5	125215	43502.7	442426	55333	24560.8	137873	179980	303007	174436	20288.2	12435.7	906402	60136.7	75770.5	148417	198290	153915	112958	153597	275930	4155.75	3.36983e+06	29870.6	11997.1	7057.58	201971	2.17991e+07	1.01268e+07	4.5919e+06	359368	328731	1.55997e+06
	石油和天然气开采产品	07007	0	0	0	0	0	44377.4	535454	12747.8	8949.88	9826.86	15664.7	0	0	0	0	0	0	0	0	0	0	0	0	0	0	0	0	0	0	0	0	0	0	0	0	0	59261.9	0	0	0	1.87878e+08	8526.28	9.97799e+06	1.94562e+06	1.1302e+06	342725	2.43614e+06
	黑色金属矿采选产品	08008	0	0	0	0	0	0	0	8.86754e+06	0	0	0	0	0	0	0	0	0	0	0	0	0	0	0	0	0	0	0	0	0	0	0	0	0	0	0	0	0	0	0	0	0	0	265608	0	0	0	0
	有色金属矿采选产品	09009	0	0	0	0	0	0	0	0	2.10473e+06	0	0	0	0	0	0	0	0	0	0	0	0	0	0	0	0	0	0	0	0	0	0	0	0	0	0	0	0	0	0	0	319757	0	3.2271e+06	36144	0	243875	0
	非金属矿采选产品	10010	626.818	726.98	484.866	190.068	279.08	45270	20550.1	17204.9	48503.9	1.02159e+06	74468.3	486.364	9977.16	6628.67	2131.88	1446.99	5271.65	8959.23	2310.07	985.398	6896.91	5877.49	3568.98	868.202	6947.21	130.103	6622.74	563.965	99.0045	3957.29	2903.51	99.0275	2190.53	4479.86	6424.62	7705.98	151939	685.246	707252	43810.4	1438.11	30471.2	5.49684e+06	2.03253e+06	51104.6	486734	263933
	开采辅助活动和其他采矿产品	11011	0	0	0	0	0	1.37227e+06	1.69425e+07	191242	112956	743760	177013	0	0	0	0	0	0	0	0	0	0	0	0	466047	0	0	0	0	0	0	0	0	0	0	0	0	0	0	0	0	0	0	0	0	0	0	0
	谷物磨制品	13012	930384	0	6.41688e+06	1.40642e+06	1.04977e+06	0	0	0	0	0	0	6.52018e+06	7.06162e+06	1.09931e+06	51753.5	444679	193110	5.39258e+06	9.19409e+06	0	2.08317e+06	1.65239e+07	7.83777e+06	482382	0	0	0	0	0	0	0	0	0	0	145109	3146.96	0	0	0	0	0	0	0	0	127682	0	0
	饲料加工品	13013	896645	0	6.95528e+07	2.1756e+07	4.56746e+06	0	0	0	0	0	0	0	9.31705e+06	0	0	596273	0	0	378.128	0	1240.39	57439.6	0	0	0	0	0	0	0	0	0	0	0	0	0	0	0	0	0	0	0	0	0	0	130.761	0	0
	植物油加工品	13014	4682.8	0	174680	236861	96.501	0	0	0	0	0	0	0	5.339e+06	1.83544e+07	0	47405	407485	4.22424e+06	1.8815e+06	0	1.41324e+06	5.73317e+06	0	178846	0	0.530504	0	0	0	0	0	0	0	0	0	0	12817.7	0	0	0	0	0	1.11462e+06	0	28299	1.20989e+06	9726.68
	糖及糖制品	13015	0	0	0	0	0	0	0	0	0	0	0	0	68136.7	0	933226	26368.9	21496.4	1.7399e+06	174257	530646	630004	2.60964e+06	135573	2.64662e+06	0	0	0	0	0	0	0	0	0	0	0	0	0	0	0	0	0	0	0	0	0	0	0
	屠宰及肉类加工品	13016	0	0	14525.5	124.98	0	0	0	0	0	0	0	0	950268	0	0	2.25667e+07	134709	425392	1.60455e+06	0	779805	1.38e+06	0	0	0	0	0	0	0	0	0	0	1.25921e+07	0	0	0	0	0	207555	11410.7	0	0	0	0	0	0	0
	水产加工品	13017	0	0	0	152044	0	0	0	0	0	0	0	0	1.29615e+06	0	0	9610.59	4.15413e+06	0	173409	0	35070.4	1.18827e+06	0	0	0	0	0	0	0	0	0	0	998.996	0	0	0	0	0	0	0	0	0	0	0	0	0	0
	蔬菜、水果、坚果和其他农副食品加工品	13018	0	0	0	0	0	0	0	0	0	0	0	0	0	0	0	0	0	8.1984e+06	1.52268e+06	132088	1.46525e+06	9.49361e+06	867724	2.69089e+06	0	0	0	0	0	0	0	0	0	0	0	0	0	0	0	0	0	0	0	0	0	0	0
	方便食品	14019	0	0	0	0	0	0	0	0	0	0	0	0	0	0	0	0	0	0	1.01661e+06	0	0	0	0	0	0	0	0	0	0	0	0	0	0	0	0	0	0	0	0	0	0	0	0	0	0	0	0
	乳制品	14020	0	0	0	0	0	0	0	0	0	0	0	0	118033	0	0	0	0	0	27099.5	8.42016e+06	5928.91	4.34181e+06	943.856	514335	0	0	0	0	0	0	0	0	0	0	0	0	0	0	0	0	0	0	0	0	0	0	0
	调味品、发酵制品	14021	0	0	0	0	0	0	0	0	0	0	0	0	641780	0	0	282775	816120	1.40028e+06	1.33186e+06	22470.5	2.85759e+06	1.78434e+06	468883	133561	0	0	0	0	0	0	0	0	0	0	0	0	0	0	0	0	0	0	0	0	0	0	0
	其他食品	14022	0	0	0	0	0	0	0	0	0	0	0	0	1.21214e+06	44181.6	0	7.0324e+06	117676	427975	645962	763631	2.03162e+06	5.04503e+06	1.36646e+06	3.07477e+06	0	223810	0	0	0	0	0	0	0	0	0	0	0	0	0	0	0	0	0	0	0	0	0
	酒精和酒	15023	13692.5	9034.04	3446.93	6624.65	196740	79666	8016.17	33560.4	53681.9	48879.5	9561.09	6752.22	317114	2763.7	359.153	74680.5	43491.1	83433.4	3641.07	1676.39	101275	366107	9.17142e+06	1.26476e+06	279448	104113	13057.7	847.832	928.986	1299.63	7763.7	180507	5878.49	4357.59	98175.3	12059.4	185174	201647	2804.9	9201.7	469559	2348.19	1.29281e+06	2889.02	2231.96	1.48466e+06	47069.5
	饮料	15024	22008.4	126799	12274.8	21885.1	205207	158707	58423.8	30746.8	31588.7	47669	1728.46	29060.6	21319	17602.8	1924.16	16958.7	16916.2	183262	56935.6	196528	16012.2	146541	228043	2.82723e+06	219422	53270.8	57615.8	6367.08	10076.2	7721.46	43768.9	38374.7	35156.6	55255.3	91441.3	138510	17625	49828.7	10982.7	103942	23719.7	16004.9	68854.5	26351.7	9475.42	20731.4	70773.6
	精制茶	15025	4509.8	36082.6	1153.88	6609.22	116743	103115	5498.29	74120.7	29991.7	49637.5	4160.43	32529.7	13132.8	7283.29	3740.27	16571	14636	175112	211.091	57.6558	9293.99	32675.7	809.017	146044	207275	90697.8	40201.8	9772.08	4390.14	117533	120813	82473.6	25293.4	151898	103756	133818	41601.2	167.227	99903.3	121679	79666.5	11972.3	741701	131938	16382.1	34505.2	345.446
	烟草制品	16026	861.041	12467.5	220.307	1261.88	227917	71784.1	7389.89	198112	85070.7	258952	21.0575	689.338	251.597	123676	26748.6	112703	49919.2	6392.57	44873.4	110454	392.94	3130.18	1338.5	596.661	229.223	1.30979e+07	160039	283164	197.404	17546	14457.9	32664.7	5481.33	647.842	521124	297.548	2487.97	545920	78688.8	65216.1	2.5484e+06	104333	493.296	1168.22	45678.8	157222	883.664
	棉、化纤纺织及印染精加工品	17027	2223.9	0	0	0	45.8313	12235.1	1821.12	1078.56	2909.64	27548.6	3784.71	0	0	0	0	0	0	0	0	0	0	0	26523.5	0	43926.4	116487	7.06679e+07	1.05571e+06	563601	1.08615e+07	2.76525e+07	7.11166e+07	2.88221e+06	5.80346e+06	77289	2.71613e+06	145114	41478.2	2.91035e+06	3.86051e+06	18110.7	1073.89	42379	28608.8	19101.5	54697.3	191620
	毛纺织及染整精加工品	17028	0	0	0	0	0	0	0	0	0	0	0	0	0	0	0	0	0	0	0	0	0	0	0	0	0	0	1.17492e+06	3.68365e+06	14303	1.64427e+06	4.33096e+06	1.14926e+07	90834.1	20974.5	0	219.36	0	0	483279	115122	0	0	0	0	0	0	0
	麻、丝绢纺织及加工品	17029	0	0	0	0	0	330.651	100.264	589.511	1095.93	16014.5	672.076	0	0	0	0	0	0	0	0	0	0	0	9704.93	0	25366.1	0	1.59352e+06	40633.6	4.26812e+06	333455	1.2377e+06	1.11955e+07	98530.6	274815	38635.1	120217	34633.2	19369.5	873088	156106	0	0	0	0	0	0	0
	针织或钩针编织及其制品	17030	0	7378.19	561.988	61.8503	19565	1037.53	580.801	121.596	36.1015	53.4448	123.332	22.2084	141.593	10.5635	2.78506	297.069	2.48337	3814.4	32.9446	657.224	165.011	1939.39	568.781	676.588	173.27	18.0699	65173.5	120.258	137.289	3.49125e+06	2.95584e+06	1.45523e+07	360770	299821	1074.17	24623.1	264.887	67.4868	34816.7	157701	25389.5	1870.76	559.392	90.1972	50.3079	343.722	504.803
	纺织制成品	17031	7122.37	5788.94	358.909	531.692	150.47	74661.6	12211.2	3354.07	18563.6	76122.9	74370.2	12478.6	52917	43989.8	1398.44	21474.6	392.602	15000.3	2174.25	5101	23284.9	14431.7	16940.3	30425.9	31517.7	61168.7	76262.8	6193.95	13333.9	67613.1	1.01677e+06	4.14566e+06	172613	120692	90020.1	381500	320959	57515.2	232575	708887	29188	3330.5	71857.4	48623.2	8520.38	55573.4	43460.8
	纺织服装服饰	18032	436.15	126029	563.898	1670.52	8.988	1.26959e+06	143733	85901.6	95245.9	97711.5	214548	565589	191662	191693	27850.6	233821	62336.2	277849	96068.3	66421.4	87346.5	385921	339883	141656	77868.7	349427	558054	308189	37932.9	672718	502325	6.77186e+06	1.39678e+06	166451	463493	767891	415986	237369	320360	785851	599458	147757	289229	212325	123162	171513	442360
	皮革、毛皮、羽毛及其制品	19033	361.189	4905.28	1245.59	7017.9	66803.7	3421.25	458.366	742.9	316.046	330.236	377.365	0	0	0	0	0	0	0	2995.45	1703.92	415.04	16951.3	72.5146	544.702	21.473	0.169482	6374.09	332.975	293.327	24073.3	95806.7	6.44503e+06	1.88396e+07	9.71609e+06	74841.2	3.32146e+06	73086.5	2259.18	270564	741754	2.81253	4811.96	624.978	28.3254	955.809	111.276	858.494
	鞋	19034	2045.26	77.5143	0	0	68.0086	175441	13986.8	954.477	1532.19	1153.73	5184.72	2072.05	53.0728	11.2779	14.1494	1659.03	154.385	1844.74	298.156	145.376	1396.74	5007.18	1874.84	615.229	84.813	7.70972	162.329	0.821005	4.3286	39831.7	22776.9	131300	46776.2	9.62059e+06	5240.39	26943.4	10448.7	5602.93	3638.38	13081.9	59799.1	1775.24	4175.87	1386.54	177.829	405.037	13583.6
	木材加工和木、竹、藤、棕、草制品	20035	3978.64	12221.9	27.3843	213.859	4172	3.54906e+06	1192.37	9718.63	180252	52697.6	4869.14	16327.4	19190.5	8337.87	6026.95	21090.2	6585.04	20742.6	13907.6	11676	8723.59	85415.2	151928	95132.1	57994.4	163223	187797	3808.79	11037.4	30080.2	175065	158371	53581.7	182123	4.86738e+07	3.17793e+07	2.26363e+06	424671	1.24052e+06	4.26662e+06	61276.7	39698.5	161217	85029.3	60994.5	106773	310941
	家具	21036	56316.9	13370.9	1182.86	173505	71199.9	9972.6	155699	4418.78	4232.64	3304.8	1458.57	3817.69	1744.79	843.994	413.486	4174.77	530.493	22065.5	12178.2	8780.14	35424.8	18789.6	25496	4260.65	9418.52	11001.2	12364.9	28.3187	3229.03	813.414	44296.1	43385	175.31	12325.2	365970	961656	317.878	9733.38	61184.8	37624.1	85419.2	295.788	810.869	1675.59	43.4967	2235.05	67025.9
	造纸和纸制品	22037	59768	9411.25	81.3395	28128.8	8614.34	5870.17	3137.36	7339.28	13510.1	175003	9132.33	347373	245125	299233	12695.1	594580	194466	558388	389395	785722	224493	1.07592e+06	908838	1.61769e+06	497218	2.86392e+06	436161	47086.3	33700.4	138225	543058	604660	441297	500418	1.08378e+06	900417	4.64566e+07	3.20981e+07	705678	7.66591e+06	115296	4814.47	270125	180820	140739	310640	781846
	印刷和记录媒介复制品	23038	2363.55	372.531	153.14	1595.49	78904	4924.33	1717.74	1299.85	741.057	1217.15	6842.39	941.805	2496.67	1241.96	164.08	2013.16	2688.93	1406.96	3016.49	2322.29	1399.12	97452.3	501854	329702	174261	766828	1098.5	63.1264	63.33	279.433	91359.8	193067	1078.48	66032	3879.93	94505.1	443493	3.16857e+06	95678.6	77559.4	16752.9	115.305	373.037	878.981	231.329	70407.5	632.015
	工艺美术品	24039	873.808	171.694	322.74	1850.45	297.647	11711.4	2093.22	4536.16	2455.86	5956.64	1156.84	5184.54	9651.26	4238.77	518.943	3565.9	1902.77	10793	2746.13	2557.31	2103.26	16113.3	6712.26	7228.5	4699.39	1635.01	18337.5	939.265	1371.5	3813.53	15266.7	72007.8	58724.5	10940.5	42677.7	32165.6	11202.7	10014.9	1.53571e+06	122337	3662.46	2573.86	7923.87	4239.96	2308.54	16315.2	10571.5
	文教、体育和娱乐用品	24040	464048	73280.1	1676.76	225969	67800.3	8562.95	2740.31	53090.9	43014.6	6969.85	910.845	15447.4	40782.9	22366.6	313.473	19884.4	4931.26	25873.3	32918.4	88971.2	24094.2	137113	130221	56733.8	14344.6	17946	19823.5	1329.97	1311.6	43086.4	16917.3	107409	22773.4	107606	284258	71833.3	247830	243743	114750	9.66119e+06	211807	2494.22	6016.77	15436	2591.11	25047.6	20823.9
	精炼石油和核燃料加工品	25041	2.16957e+06	230897	458933	766858	1.36567e+06	657352	332955	1.70944e+06	1.80398e+06	4.07427e+06	799065	73354.4	166968	57424.9	10617.8	53110.7	59127.2	119065	36540.4	47422.7	29135	140270	68647.6	105169	27802	20396.3	204291	50849.1	38816.7	37177	196110	411923	76632.8	104511	671230	333116	331448	119080	225059	178239	2.07312e+07	214161	1.94597e+07	1.36986e+06	39012.1	1.84469e+06	2.07935e+07
	煤炭加工品	25042	0	0	0	0	0	43010.4	63021.5	101105	32848.3	55045	121.237	0	0	0	0	0	0	0	0	0	0	0	0	0	0	0	0	0	0	0	0	0	0	0	0	0	0	0	0	0	0	1.74269e+06	3.752e+06	227047	403172	145995	236948
	基础化学原料	26043	2066.8	23.2893	322.081	9916.79	580.956	118895	1.39466e+06	414397	798223	1.6215e+06	230217	0	0	5568.95	82632.9	3728.29	2523.9	50962.2	0	0	0	0	91154.7	42929.7	17.9047	3154.87	114333	18181.1	8369.87	91451.3	510308	19712.4	150961	555704	2.93153e+06	663376	7.85431e+06	166720	137715	125876	6.71766e+06	86496.8	4.35463e+07	1.24441e+07	7.65189e+06	9.55642e+06	4.10427e+07
	肥料	26044	5.56065e+07	1.44813e+06	0	0	19783	0	0	0	0	0	0	0	0	0	0	0	0	0	0	0	0	0	0	0	0	0	0	0	0	0	0	0	0	0	0	0	0	0	0	0	0	0	131030	7.83243e+06	161658	0	0
	农药	26045	1.71904e+07	1.20676e+06	2216.43	9752.47	325575	0	0	0	0	0	0	0	0	0	0	0	0	0	0	0	0	0	0	0	0	0	0	0	0	0	0	0	0	0	0	0	0	0	0	0	0	0	0	0	5.32701e+06	0	0
	涂料、油墨、颜料及类似产品	26046	9820.13	30.0491	6197.69	232.314	467.249	44058.3	9469.39	32976.9	1327.32	2713.03	8247.3	36.0088	4.50947	2658.23	104.172	3726.88	25.702	3385.39	1137.59	5680.97	1095.33	14375.7	1678.75	3901.56	64.0447	4291.55	2.05167e+06	389358	32360.1	166211	255157	88778.1	222466	136554	1.21607e+06	1.05358e+06	530312	4.09739e+06	193005	706508	15324.1	6098.4	123998	23563.9	6168.48	9.28035e+06	308795
	合成材料	26047	112.336	17.7061	583.786	216.479	42.393	662127	42238.4	791.897	11237.6	15304.2	33435.8	3562.32	525.557	561.339	94.1572	97.7158	3.70705	178.106	797.777	63.8846	7344.75	80839.5	814.721	1.8013e+06	0	1513.93	218085	485.561	530.82	10181.8	299228	114262	167611	3.308e+06	257032	960522	621639	468647	1.18677e+06	5.09906e+06	967509	5564.46	2.80825e+06	29621.1	137076	5.54446e+06	2.26881e+07
	专用化学产品和炸药、火工、焰火产品	26048	2712.3	113.144	3336.1	2449.28	352.231	1.87141e+06	2.48555e+06	671479	1.88114e+06	4.27198e+06	959670	6529.56	11995.2	25079.1	63648.2	16309.6	11175.7	17966.1	3041.93	6334.87	16757.2	221490	37835.7	17969.1	1091.43	18586.9	1.22032e+06	44994.3	36675.7	369906	318574	916137	1.45088e+06	1.50076e+06	8.46877e+06	451099	7.27457e+06	1.46453e+06	176632	2.62735e+06	6.76708e+06	62297.8	6.62672e+06	1.46115e+06	858675	6.56779e+06	5.64651e+06
	日用化学产品	26049	9473.65	28060.5	841.432	8622.56	37051	27567.5	14940.1	1008.54	5474.29	2720.55	14830.3	300.115	57266.2	25885.6	16.9494	76133.8	10983.7	57304.9	24881.5	86795.5	49854.7	283333	18530.2	350294	86468.2	548339	1684.23	13788	775.556	11216.8	41408.4	55344.3	53468.6	25340	21318	40575.3	49939.4	47965.8	199363	4370.56	40166.2	2569.06	7284.78	1968.01	4852.95	2537.23	103463
	医药制品	27050	3046.2	38459	3.93804e+06	333458	1.75796e+06	41905.1	18810.4	4055.59	1838.39	218.31	670.133	168.551	76515.1	497.417	3862.53	181340	29392.2	30492	155.488	4428.6	70332.1	324222	42731.3	30702.9	16077.6	1104.73	418.678	10.1769	264.953	484.7	8761.41	4459.06	72230.2	1518.16	337.296	2426.23	641741	10110.1	1396.57	662.538	14504.7	472.011	103586	88886.8	482532	127790	8626.14
	化学纤维制品	28051	0	0	0	0	0.143642	0	0	0	0	0	0	0	0.144739	0	0.153012	0.10233	0.0777422	0.0993559	0.109232	0.140223	0.124807	0.10888	0.114864	0.107241	0.141027	697989	2.05857e+07	1.58998e+06	1.30575e+06	4.3026e+06	6.12233e+06	5.58401e+06	20455.8	91488.3	23967.2	135259	89007	77758.2	432621	1.49337e+06	0	0	0	0	0	0	148458
	橡胶制品	29052	11382.8	1525.23	14044.4	5961.64	1604.87	446768	34619.9	558393	68686.2	70347.5	342435	89229.2	9852.81	867.798	1516.86	15046.9	434.48	13364.1	5738.63	6025.85	14855.4	23030.4	12394.1	7391.47	1223.44	4494.45	247441	2207.09	352.947	104475	128515	453196	343282	2.87008e+06	308650	249234	44508.8	237580	97999.7	1.38611e+06	112077	17772.2	21369.6	7805.89	998.478	94625.2	929244
	塑料制品	29053	8.49169e+06	213.77	6020.31	660.566	141461	108022	33909	10977.6	37852.6	248496	401874	834550	260057	557882	15579	585782	549169	760929	437477	1.3151e+06	459519	1.34611e+06	536941	3.21053e+06	395512	370617	576526	29070.9	24450	117435	1.2182e+06	628257	627454	3.60928e+06	839593	2.51686e+06	1.18454e+06	4.79037e+06	824668	6.16785e+06	1.2931e+06	7435.87	4.2665e+06	2.74975e+06	420668	376162	1.11216e+06
	水泥、石灰和石膏	30054	4674.99	221.492	1415.7	8773.01	225.681	485925	12216.6	24817.1	102073	928394	313959	5681.38	542.061	768.725	7781.57	1570.05	100.512	6363.87	725.235	474.376	11812.9	12095.5	3425.4	1074.22	1547.86	28544.5	0	0	0	1534.08	1271.68	11024.1	2158.02	1704.94	92241.9	3334.47	52588.2	991.769	39729.4	42843.1	5611.35	977.854	254855	1206.88	664.64	66116.1	34940.4
	石膏、水泥制品及类似制品	30055	3659.74	47.0506	3228.4	3514.35	401.113	26854.9	2554.17	636.701	18064.5	235306	223026	0	376.792	0	204.55	2206.25	679.628	1863.75	1.33077	0.0454965	49.343	6455.51	5080.46	525.843	206.662	0	48297	0	17.3411	2112.69	2368.89	536.265	1222.7	1241.93	28616.1	2158.29	634.829	225.276	41934.9	2816.3	11003.4	540.628	4518.35	256.551	466.033	2115.14	1295.69
	砖瓦、石材等建筑材料	30056	7316.08	925.251	8273.41	134762	48830.6	42203.5	4747.86	2998.67	3515.29	23576.7	37345.8	0	422.256	421.412	114.159	2472.47	548.107	1045.7	191.066	0.288458	272.427	1321.68	1412.16	760.447	192.884	219.907	0	0	0	187.92	13195.1	301.732	3905.21	60.8678	9966.09	106280	5408.96	245.886	29291.9	34406.9	19101.1	1276	9093.06	744.873	2456.04	13322.7	21013.2
	玻璃和玻璃制品	30057	960.521	12476.5	1692.43	181.538	95.5599	5413.58	13471.8	1542.9	12000.4	36557.9	41294.1	6544.96	45107.9	55180.8	6065.19	8041.48	35905.2	103623	91474.1	105689	165991	307666	2.44067e+06	1.08143e+06	94999.9	58793.7	65411	1425.45	3697.23	9551.69	106862	64890.5	11120.2	69723.8	212626	1.23663e+06	66986.1	38114.1	129953	50734.8	24451.4	4102.8	70465.3	33520.9	39641.1	168162	133252
	陶瓷制品	30058	1457.51	9.01257	0	200905	82482.3	4342.65	736.184	13574.3	7151.83	171.249	144.82	7.46484	60.314	0.171376	13.1564	2067.24	226.155	2.47092	275.872	49.9528	195.506	318.474	108011	32960.6	9294.65	1.47855	1288.46	98.2776	58.9889	253.082	46.2245	0	0	0	107.116	227.404	595.381	2754.94	102319	523.111	19290.5	3.9498	663.229	189.345	13.7731	49.4631	1270.01
	耐火材料制品	30059	0	0	0	0	0	21866.7	1876.04	5460.49	5596.96	479.93	684.188	0	0	0	0	0	0	0	0	0	0	0	0	0	0	0	0	0	0	0	0	0	0	0	0	0	0	0	0	0	7328.51	2.52566e+06	62847.1	4664.68	241.139	21929	10284.8
	石墨及其他非金属矿物制品	30060	73.8829	592.311	235.92	31.0597	210.006	64707.1	8988.84	24953.3	108259	114768	5378.39	337.256	3359.78	3.03937	259.686	563.8	5.98166	72.235	62.6644	71.5612	438.884	10635.2	874.537	117.863	33.256	1040.42	135856	0.0312134	12.825	2302.51	1155	1656.51	4334.34	340.101	213091	15897.3	29303.2	7442.75	10787.1	219217	12224.9	93413.9	713145	11000.2	1366.81	173585	856560
	钢	31061	0	0	0	0	0	0	0	0	0	0	0	0	0	0	0	0	0	0	0	0	0	0	0	0	0	0	0	0	0	0	0	0	0	0	0	0	0	0	0	0	0	0	0	0	0	0	0
	钢压延产品	31062	72287.7	20674.8	58843.6	22898.7	56117	5.88848e+06	789380	194228	153344	220776	932739	8267.64	10383.4	16635.6	12484.7	23634.5	8588.42	68231	879.965	3361.55	43545.9	49136.1	20823.8	5604.3	646.292	114.624	59456.6	169.853	3134.96	5321.02	140289	20871.2	42496.6	6340.09	135197	1.9088e+06	125050	40837.1	466490	674400	158854	39368.9	176084	177770	37781.2	70660.6	96321.5
	铁及铁合金产品	31063	0	0	663.79	0	25.9961	97004.1	328933	117344	29161.7	6002.56	188770	0	0	0	0	0	0	0	0	0	0	0	0	0	0	0	0	0	0	0	12154.5	0	85.2598	92423.4	0	324089	0	0	102990	707865	0	0	0	0	0	0	0
	有色金属及其合金	32064	728.749	13.3526	7704.8	0	0	6914.53	161.911	855.827	391254	0	164601	0	16.9582	394.942	584.909	9544.09	0.243712	6.78661	262.599	18.7644	55.9988	5951.96	1216.82	36677.3	0	0.311176	17478	37.0124	4.56913	0	6484.1	19.0165	8237.19	646.611	81848.9	168271	979.425	160393	6.96555e+06	2.95133e+06	9550.74	100.817	1.60044e+06	7709.94	15072.2	288690	356737
	有色金属压延加工品	32065	15.1308	60.9023	0	38.8789	338.862	8501.58	65.9166	931.175	34272.9	16491.1	1626.99	14.5726	0	8.65642	863.215	4.55708	12.9843	0	70.3614	71.7242	7.36063	7923.42	1173.35	44275.5	1.23738	2.02869	85.2198	1159.8	0.412333	0	142540	130.971	43634.5	4.78528	92457	563711	169242	704834	2.9662e+06	5.15263e+06	4353.57	1120.29	34488.6	458.587	2830.94	192241	385836
	金属制品	33066	241841	189621	36177.7	102436	253164	6.84389e+06	47481.5	988423	1.19961e+06	1.98704e+06	587075	196856	88544.2	106047	7721.02	76521.1	68561.4	93804.7	136316	157697	174889	624382	196759	1.03855e+06	339688	217566	438426	65239.3	31125.4	160121	294447	330259	336716	508039	2.18496e+06	3.97595e+06	438783	378635	437915	2.34645e+06	313412	53644.7	409634	157133	125640	1.02202e+06	382198
	锅炉及原动设备	34067	42556.6	583.488	534.17	16761.7	1968.09	14938.4	6392.6	26613.1	692.005	22589.5	15737.1	373.49	77687	15090.7	1523.83	1644.72	692.018	3383.7	987.797	433.663	1140.17	3872.38	1521.53	146.581	550.447	0	114057	71.9466	1235.31	10808.8	1942.26	155.479	3890.6	1018.57	2607.82	7234.65	10926.5	3150.74	1692.47	692.149	22619.7	17887	17445.9	16504.1	5089.46	2742.38	24718.1
	金属加工机械	34068	10215.4	625.408	5468.57	1052.79	688.335	29202.9	8197.43	1776.45	29074.1	40840.5	4932.1	7717.75	1207.26	75.0518	1349.01	833.694	326.741	104.282	1115.24	166.304	774.912	5938.86	302.142	2079.47	527.17	4024.4	63779.8	7.63674	1047.9	4182.62	1332.15	39223	974.595	4967.02	12397.8	10026.9	16460.3	958.296	23737.1	7863.48	36300.7	27711.1	18290	12992.1	4218.01	291.7	32225.6
	物料搬运设备	34069	14429.2	380.669	4513.83	1474.8	678.165	268549	73192.8	215943	80758.3	377691	29223.8	7929.43	2087.65	93.1045	10025	3729.81	40.4498	2914.24	1563.06	363.039	2986.26	41615.5	4477.53	750.217	944.379	1044.37	11235.6	0.0763966	48.4731	341.21	933.062	8.4886	59.105	479.791	6482.64	2141.82	36307.8	1104.03	3975.13	2025.91	7431.1	19684	6876.99	18089.1	2234.15	2282.2	7049.42
	泵、阀门、压缩机及类似机械	34070	42037.3	1085.34	12379	63866.8	5049.14	137997	110248	85024.9	125909	54682	48083.9	1978	46421	5087.8	11205.8	7645.9	8219.55	33482	4343.02	5481.92	15888.8	32842.3	17950	21222.6	502.898	6259.73	68953.6	3616.31	3836.51	7344.49	7101.49	5285.98	170063	14229.4	21274.2	9269.85	119000	8914.84	12321.1	187365	635793	24668.6	319801	157646	31015.1	96239.6	200596
	烘炉、风机、包装等设备	34072a	0	0	0	0	0	717077	149727	82178.1	164607	155222	4584.26	15702.4	34434	14216.7	6718.98	19375.7	6881.61	31468.8	7679.31	9207.29	8946.52	56353.4	15430.4	24968.1	12758.8	20213.2	185899	9913.49	18022.5	9740.64	67426.6	25113.3	28617.3	21390.3	193699	158837	63144.2	40982.7	14187.2	88211.9	245361	245761	490702	145084	6787.93	28072.1	188149
	文化、办公用机械	34071	103801	16352	16221.2	48873.7	15601.7	20716.9	3609.15	6112.08	1109.53	3251.87	1140.3	10450.2	1567.49	976.149	246.638	10640.5	568.692	5632.56	829.721	6070.64	1844.31	19549.1	7044.13	1827.28	10818.5	1275.67	7374.55	1023.04	1387.23	3424.11	9914.79	23964	12436.6	16607.7	27862.6	13098.9	4200.88	9891.94	9847.49	5917.41	2838.21	4031.25	12076.9	2331.12	2477.44	4206.28	3347.01
	其他通用设备	34072b	120626	16248.3	107224	116727	18203.1	1.65488e+06	345543	189652	516586	358224	10579.6	36238.2	79467.3	32809.6	15506.2	44715.4	15881.5	72624.2	17722.4	21248.7	20646.9	130053	35610.5	57621.8	29444.9	46648.3	429021	22878.5	41592.5	22479.6	155608	57956.8	66043.4	49364.9	447022	366565	145725	94580.6	32741.5	203577	566248	585771	982574	334828	15665.3	64785.2	434214
	采矿、冶金、建筑专用设备	35073	0	0	0	0	0	4.30806e+06	2.44686e+06	977044	1.46057e+06	2.64273e+06	1.74974e+06	0	0	0	0	0	0	0	0	0	0	0	0	0	0	0	0	0	0	0	0	0	0	0	0	0	0	0	0	0	18069.9	15931.7	0	0	0	0	0
	化工、木材、非金属加工专用设备	35074	0	0	0	0	0	19166.1	20291.8	4448.57	1135.54	8365.27	1306.58	0	0	0	0	0	0	0	0	0	0	0	0	0	0	0	0	0	0	0	0	0	0	0	475521	264293	189334	46615.3	41002.2	33953	720025	23176.2	1.2046e+06	358925	12072	20678.5	1.14451e+06
	农、林、牧、渔专用机械	35075	5.78523e+06	1.16698e+06	570963	975889	476497	0	0	0	0	0	0	0	0	0	0	0	0	0	0	0	0	0	0	0	0	0	0	0	0	0	0	0	0	0	0	0	0	0	0	0	0	0	0	0	0	0	0
	医疗仪器设备及器械	35076a	0	0	0	0	0	0	0	0	0	0	0	0	0	0	0	0	0	0	0	0	0	0	0	0	0	0	0	0	0	0	0	0	0	0	0	0	0	0	0	0	0	0	0	0	0	0	0
	其他专用设备	35076b	114670	2549.86	99840.5	230285	19152.3	35920.4	398830	25335.5	45018.1	288931	58845.1	7521.5	34841.5	8432.79	2566.43	22918.9	2801.16	64658.7	21516.2	27589.4	19231.9	112631	62219.6	57706.6	38624.7	88200.3	391676	49088.2	11603.8	31950.4	181779	215082	315025	25920.5	53823	13510	565009	966801	25449.7	137571	13224.1	43461	26969.2	83863.5	1874.45	9658.02	28288.6
	汽车整车	36077	0	0	0	0	0	93522.9	2374.51	30118.1	101200	166770	683.006	0	0	0	0	0	0	0	0	0	0	0	0	0	0	0	0	0	0	0	0	0	0	0	0	0	0	0	0	0	0	0	0	0	0	0	0
	汽车零部件及配件	36078	480517	31494.2	92107.1	633419	171382	105224	15455	96590.5	248969	378979	150197	18858.6	15784.9	2339.33	578.047	40262.7	4445.34	24127.8	2461.93	21284.4	4446.93	16479.2	9348.38	5336.6	7108.33	1759.5	60923.8	784.161	1254.56	6691.21	11849.9	149960	10782.1	11393.6	27399.8	91589.7	13886.4	8798.29	157200	11100.7	7208.08	3952.64	13411.6	5152.68	2531.99	13220.4	298784
	铁路运输和城市轨道交通设备	37079	0	0	0	0	0	9217.66	323.856	9063.52	6641.32	668.758	1.04675	0	0	0	0	0	0	0	0	0	0	0	0	0	0	0	0	0	0	0	0	0	0	0	0	0	0	0	0	0	1051.42	0	0	0	0	0	0
	船舶及相关装置	37080	0	0	0	653482	69966	0	690.572	0	0	893.116	0.483196	0	0	0	0	0	0	0	0	0	0	0	0	0	0	0	0	0	0	0	0	0	0	0	0	0	0	0	0	0	0	0	0	0	0	0	0
	其他交通运输设备	37081	320053	123319	65412.8	113629	287791	128160	2285.13	108.733	2080.88	48379	4777.55	2906.68	186.676	1352.26	1708.9	4776.28	241.738	11590.6	6029.4	416.602	35.3262	18265.7	4136.41	11191.3	546.372	114.449	14258.9	466.562	8486.96	20084.8	2740.86	20725.1	1513.35	1228.94	66391.5	3387.4	4409.04	823.611	5883.97	27116.8	41629.1	162.761	105424	4183.18	557.776	3624.01	3461.02
	电机	38082	25135.5	1233.46	1685.19	4298.74	1220.05	19581.1	3039.47	2635.74	30582.8	233014	6105.8	8774.4	3807.93	41.6801	1148.93	1598.62	182.259	11048.7	781.062	696.899	798.211	10164.9	3725.48	2775.68	822.56	2168.94	7499.46	1710.43	2089.17	4678.61	9283.15	15464.7	949.446	2372.65	17387.1	39097	25822	4483.66	2159.27	209888	12837.9	5719.75	29087.7	10458	278.411	38251.7	24744
	输配电及控制设备	38083	29265.2	1110.43	6584.49	16693.9	2103.41	233119	26432.6	19474	255741	277369	16083	5481.92	8541.89	8734.7	2096.44	7270.74	2691.09	44674.3	1933.34	2000.1	864.945	9022.87	2772.8	5214.02	500.289	7389.16	41524	4016.77	621.197	850.212	28416.6	7310.82	1917	2116.21	16531.2	11445.7	40990.8	3045.26	1721.23	162448	41274.1	10836.8	40802.3	10747.9	262.995	16726.2	37017.6
	电线、电缆、光缆及电工器材	38084	14335.9	799.95	23121.5	1894.71	1566.81	319839	27192.2	31756	39101.7	67880.9	45746.4	3504.59	15651.6	1780.09	1549.95	13705.2	369.946	2595.93	1819.58	1398.91	5822.89	5895.63	8032.15	2668.87	3812.3	61.6691	45644.7	220.499	244.066	6685.08	8456.61	7212.67	26769.3	1583.73	17460.3	8324.76	35653.2	3192.35	3263.83	44247.3	54201.2	10481.6	24501	11658.9	4257.86	3523.19	119577
	电池	38085	4735.17	379.057	1845.17	83.5819	300.652	217670	36124.2	3065.99	2792.69	1894.67	6467.21	5386.33	18609.5	17.3554	252.316	568.143	25.5566	9852.25	1584.54	1512.63	470.523	2702.19	2678.68	2353.23	92.4903	941.684	439.301	5342.87	2089.62	0	198.677	1754.73	1889.38	0	31765.9	112.638	8278.23	1164.54	1714.42	780759	9694.14	12683.2	19570.6	458.391	48860	4011.88	6197.22
	家用器具	38086	143.617	35978.5	166.272	25.7573	4.30523	31363	2006.92	126.05	203.442	330.67	28386.9	204.119	4483.4	20.4672	90.8262	1647.34	110.261	2416.66	385.42	4587.14	127.243	181022	10200.5	12010.7	179.997	394.209	647.055	3.15433	273.39	118748	1599.7	19879.4	277.541	13113.2	2408.49	65777.3	463.338	243.255	73916.6	18056	1642.48	221.203	6586.87	377.445	7.51329	1186.16	1650.21
	其他电气机械和器材	38087	2144.1	263.645	6754.03	12780.1	1064.2	60056.3	8326.08	2949.79	5785.01	6589.3	3855.22	12308.5	11356.9	1573.85	304.7	6048.7	629.741	10234.6	5953.57	3681.38	1981.78	23259.8	13024	16689	3271.92	51667.7	15244.1	1268.19	456.62	1909.76	7155.71	60704.6	8517.6	6023.3	28054.5	48189.3	14131.6	5276.72	12686.8	12713.3	15815.5	5432.26	18896.8	26265.5	1744.41	4653.85	41170.7
	计算机	39088	96727.9	15056.2	56.432	45118.9	13809.5	11139	10613.8	3360.4	2016.15	6131.01	8859.47	3494.39	3719.7	3574.44	735.81	2184.95	1184.57	4445.32	4309.67	946.533	2840.57	19325	7641.22	6019.33	4033.95	1781.6	14019.9	744.971	1201.97	2544.47	9136.46	26980.3	7159.6	11817.7	29633.3	22314	18185.1	46121.7	2872.6	24017	8558.76	3064.23	7724.81	3508.74	1065.27	3047.4	11168.7
	通信设备	39089	360.201	0	475.173	0	128.932	11713.8	782.816	957.508	482.217	471.666	5442.2	222.899	74.3088	127.838	68.0076	114.581	37.6619	499.317	291.058	1377.68	98.952	4142.9	996.306	2557.89	880.064	1266.76	5685.76	357.155	48.4082	622.132	9400.05	2846.88	409.622	290.19	880.207	440.057	217.022	487.519	3143.89	2593.31	4803.66	373.448	2275.88	434.997	104.487	1049.15	1543.68
	广播电视设备和雷达及配套设备	39090	0	0	0	351.952	18.3861	943.703	221.37	19.3074	71.6287	0	106.341	0	1.02968	0	0	6.23262	67.7829	0	0	0	0	3.63263	13.5364	1715.7	0	0	0	0	0	0	0	0	0	0	0	0	35.3638	0	0	3434.76	193.697	13.1658	4545.97	49.02	1.38792	4.48722	70.4761
	视听设备	39091	0	1.37542	207.23	0	8.57338	368.262	148.755	31.2558	17.3831	62.1265	438.747	1.2681	574.384	0.00863274	25.9523	39.7668	15.713	80.7244	33.426	32.3935	33.7103	49.9242	590.071	1005.11	24.9752	1.48591	198.566	4.9501	0	0	0	1092.68	29.8362	186.505	90.7552	135.763	25.8655	140.383	328.13	7006.62	86.5376	127.974	30.369	83.0866	0.149477	9.87789	2096.52
	电子元器件	39092	0	14.8958	1602.11	10.6365	72.2648	18689.6	281.162	2905.95	884.545	8161.37	6381.46	371.414	1523.03	1125.36	215.062	2853.66	255.614	2226.27	435.513	1292.41	3934.4	8579.44	2187.61	2218.15	4071.84	1619.75	3002.19	1838.54	694.297	3653.15	3777.11	16289.7	16757.7	2393.66	11475	14857	255623	31488.4	2429.57	2.62574e+06	4768.84	674.136	9919.57	3064.45	1100.84	3294.97	4094.27
	其他电子设备	39093	0	0	55270.2	0	63786.5	256969	4158.93	2014.12	2046.47	20157.9	232.977	20467.8	3526.33	6986.97	183.528	137456	8445.13	19274.8	9496.57	40677.5	39014.5	93810.2	15201.8	31411.7	5898.66	18952.6	29102.3	55.401	2564.78	10403.8	11771.3	2626.59	13950	3707.53	224.831	21168	3893.84	78817.1	50964.9	5442.05	84208.2	15617.4	9095.42	32793.8	519.962	5247.68	5437.53
	仪器仪表	40094	6153.09	73.9674	1966.39	28579.8	1721.29	60954	852918	75557.6	13542.5	6516.87	354007	3270.59	179.267	5729.02	3873.37	13885	98517.5	2668.42	2160.13	731.441	1750.02	18557.1	15587.1	7495.93	136.943	5471.7	11181	656.059	1031.76	5765.95	4741.53	166970	700.576	596.451	12340.5	1125.89	45511.3	1140.14	2086.52	47584.4	982627	14186.6	115820	90180.2	20966.6	31217.3	115324
	其他制造产品	41095	19006	5264.83	9554.9	9389.69	14246.7	284418	72351	29380.8	32176.2	28165.9	90348.8	55208.3	89674.4	33541.7	23556.4	5236.89	1916.35	88119.5	17191.9	10813.9	20932.6	34687.7	10403.8	9607.26	4310.12	45878.4	68736.4	23763.4	16532.7	17918.4	27224.6	972482	27652.3	19710.4	40413.2	49981	140780	9041.52	25538.3	50163.6	232755	27762.4	27691.4	4436.4	5343.76	7470.69	97056.6
	废弃资源和废旧材料回收加工品	42096	0	0	0	0	0	0	0	0	0	0	0	0	0	0	0	0	0	0	0	0	0	0	0	0	0	0	11530.3	1220.71	1169.61	2714.23	5256.95	1340.49	23084.8	2943.38	65260.3	14330.8	1.26412e+07	3085.34	114180	12652.8	50175.7	16206.9	169079	7863.03	0	162844	368142
	金属制品、机械和设备修理服务	43097	55004.6	7775.64	21646.4	17638.4	5220.33	121097	74543.4	34449.3	56593.9	18352.1	43391.5	10420.8	16558.1	12625.3	2982.32	10393.1	3869.91	11888.8	5854.59	18735.7	25423.7	16361.8	15870	8931.59	22431.7	17738	7052.28	7007.06	2162.13	12813.9	30852.2	29266.6	17698.6	35755.7	15450.9	56999.3	38382.9	38137.1	52563.7	35695.7	150797	85925.6	109308	52693.9	85707.3	31560.1	102721
	电力、热力生产和供应	44098	8.75216e+06	154177	356236	678543	691394	8.49204e+06	3.82793e+06	3.77432e+06	4.29365e+06	6.52546e+06	481039	919756	1.07401e+06	473177	236005	509791	137320	1.23622e+06	251302	199709	442641	1.18138e+06	411603	771028	172979	320288	4.60772e+06	152616	371253	643087	617315	2.03576e+06	148090	695456	3.92908e+06	1.26954e+06	5.33776e+06	585599	521505	1.00671e+06	7.30571e+06	1.61302e+06	2.59582e+07	3.68716e+06	592140	738803	3.81359e+06
	燃气生产和供应	45099	91492.1	9428.24	18983	12844	25987.4	28901.5	21479.9	3278.29	665.992	19266.2	66417.5	30611.9	4189.62	5479.49	9378.12	3027.44	1074	35664.5	71318.6	852.874	42438.1	153959	28208.5	17413.7	19978.8	19758	34005.5	9809.01	9086.68	14459.4	19772.4	28252	25635	46784.4	9604.35	16600.9	366280	15519.6	16848.5	31011.2	702159	115485	1.10349e+06	128255	2333.81	10174.3	12363.2
	水的生产和供应	46100	1250.56	22459.2	241.453	3797.03	13568.4	56861.3	66724.7	16354.6	10967.8	48178.5	15289.9	38611.8	58813.4	18072.1	10250.5	141416	79494.6	135243	38315.7	41090.2	102551	173200	93758.7	219054	12746	14246.3	48627.4	13582.2	6089.41	19661.1	31265.2	64935.4	20994.4	75427.5	65083.7	53283.9	145085	86859.8	40152.3	51703.6	84333.7	64995	181938	61973.1	10683.4	60521.2	31039.8
	住宅房屋建筑	47101a	0	0	0	0	0	0	0	0	0	0	0	0	0	0	0	0	0	0	0	0	0	0	0	0	0	0	0	0	0	0	0	0	0	0	0	0	0	0	0	0	0	0	0	0	0	0	0
	体育场馆和其他房屋建筑	47101b	0	0	0	0	0	0	0	0	0	0	0	0	0	0	0	0	0	0	0	0	0	0	0	0	0	0	0	0	0	0	0	0	0	0	0	0	0	0	0	0	0	0	0	0	0	0	0
	铁路、道路、隧道和桥梁工程建筑	48102a	0	0	0	0	0	0	0	0	0	0	0	0	0	0	0	0	0	0	0	0	0	0	0	0	0	0	0	0	0	0	0	0	0	0	0	0	0	0	0	0	0	0	0	0	0	0	0
	其他土木工程建筑	48102b	0	0	0	0	0	0	0	0	0	0	0	0	0	0	0	0	0	0	0	0	0	0	0	0	0	0	0	0	0	0	0	0	0	0	0	0	0	0	0	0	0	0	0	0	0	0	0
	建筑安装	49103	0	0	0	0	0	0	0	0	0	0	0	0	0	0	0	0	0	0	0	0	0	0	0	0	0	0	0	0	0	0	0	0	0	0	0	0	0	0	0	0	0	0	0	0	0	0	0
	建筑装饰、装修和其他建筑服务	50104	384032	17818.3	243235	94462	28318.8	136713	28483.5	9693.56	10324.6	19537	5924.79	8230.13	10380	7702.99	3153.93	15360.8	4198.54	24975.6	4598.62	8204.19	8788.21	38818.5	33671.6	13375.6	4788.57	29006.4	55320.3	1611.49	4659.75	8474.12	53301.8	57222.4	14003	32123.6	45962.3	86661.8	42381.5	34105.6	15561.1	13816.5	35192.1	14973.3	118980	14762.2	10239.2	12956.8	77862.1
	批发	51105	6.40404e+06	460819	5.94423e+06	1.71902e+06	1.10693e+06	3.9588e+06	598653	623977	647348	1.28973e+06	502992	3.04596e+06	3.32922e+06	2.34902e+06	242816	9.20688e+06	3.45423e+06	2.84454e+06	1.13485e+06	1.95924e+06	972956	4.11441e+06	2.69693e+06	1.72921e+06	501660	2.36401e+06	7.22266e+06	1.12044e+06	782026	1.35396e+06	3.08245e+06	9.13153e+06	4.07481e+06	3.14953e+06	4.87249e+06	3.35919e+06	3.80288e+06	2.37679e+06	1.47928e+06	2.82811e+06	6.27411e+06	1.11824e+06	5.24586e+06	1.63432e+06	816205	1.8981e+06	4.28796e+06
	零售	52106	5.02922e+06	208185	8.21895e+06	2.10395e+06	1.25e+06	2.07899e+06	176739	409923	395016	771185	308009	4.27507e+06	3.96895e+06	3.30785e+06	308129	6.37248e+06	932765	3.88722e+06	1.44096e+06	1.65047e+06	1.36946e+06	4.99576e+06	3.29959e+06	2.2899e+06	685361	2.95798e+06	2.17763e+06	465772	303340	948309	1.31091e+06	5.8731e+06	4.26516e+06	4.15668e+06	9.12808e+06	6.59281e+06	7.12589e+06	5.27934e+06	950059	3.93214e+06	2.92621e+06	567336	3.34488e+06	746970	272179	1.12652e+06	2.72716e+06
	铁路旅客运输	53107	585076	50814.1	150073	200090	133119	36634.9	9937.36	2689.37	9111.99	34320.1	27614.1	64445.6	119130	18072.9	900.916	25307.5	10627.7	45460.1	29085.6	11055.1	11280.3	66893.2	52981.6	24445.4	15733	16175.3	87968.5	4821.04	3562.88	22787.4	56337.5	200029	26862.1	48212.1	109073	72241.2	34448.8	62165.8	20196.5	42183	11793.7	6585.26	34506	19100	16642.3	44378.8	23711.4
	铁路货物运输和运输辅助活动	53108	2.69089e+06	157224	497166	181138	131196	1.48978e+06	64970.8	197722	99791.6	231983	32237.5	210834	224319	136796	24827.5	163998	38058.1	196763	134459	129147	83736.4	309393	174082	108341	31740.8	68189	253619	19842.4	28447.7	41695	103879	156637	91601.5	95571.8	247718	160013	360908	165270	141701	183703	517122	926798	1.10376e+06	658387	123462	276117	642050
	城市公共交通及公路客运	54109	657468	51918	213048	316016	177344	52797.1	5020.16	9521.03	16283.1	81095.7	43955.2	82112.7	114824	22518.5	3357.87	39100.2	21395.4	49344.7	39710.6	24423.7	17389.3	78309.4	55450.1	44561	24331.5	23089.5	142265	7238.58	6939.65	18226.1	46249.4	620998	40572	72426.4	117260	148363	59652.7	56769.3	31850.4	66672.9	8524.45	11663.6	39200.7	22608.8	17858.9	59992.7	49659.8
	道路货物运输和运输辅助活动	54110	4.30052e+06	772658	2.62554e+06	1.03937e+06	662239	1.7164e+06	276172	338781	281738	788955	151604	2.08326e+06	1.66559e+06	1.30439e+06	189918	2.60592e+06	1.01441e+06	1.67137e+06	468207	760908	450429	1.77658e+06	930427	907875	307069	788132	2.72134e+06	303980	264761	385014	956047	2.63676e+06	1.32263e+06	974587	2.19525e+06	1.31316e+06	2.12568e+06	996706	452464	967267	996252	646722	2.46728e+06	884241	417956	850491	1.71172e+06
	水上旅客运输	55111	33348.3	3394.52	26084	8685.3	25731.8	5568.01	110.092	53.5593	1042.18	2945	692.328	4089.89	308.272	1015.95	132.287	4178.14	655.928	13930.8	727.712	71.7674	35.2137	1689.89	6630.11	4343.2	137.516	862.161	14824.7	442.311	47.6553	57.6655	700.237	12882.2	6380.48	3380.21	6931.78	4875.37	2541.24	59.5665	1539.2	2760.47	27.1934	2114.63	10435.2	8393.74	1336.4	7574.07	159.245
	水上货物运输和运输辅助活动	55112	852088	158757	124597	131535	74566.4	340194	39882.7	55564.3	39008.9	134433	16253.4	92106.9	95381	84110	12892	56504	109784	112784	53648.1	57363.5	40143.6	152509	73434.6	103884	21033.5	34420.2	222082	8703.32	14551.3	38928.2	105958	255261	65507.2	102621	190585	116565	277281	132529	47251.2	115688	224783	166819	428593	231754	51408.6	128557	301567
	航空旅客运输	56113	227853	29789.2	60521.4	171021	61646.1	8710.34	16251.4	4754.67	7804.62	23093.4	15066.8	16896.8	53524.6	5138.94	761.691	9754.76	10167.3	19223.4	11119.1	14199.5	6379.43	40486	18491.8	16270.3	11562.2	23638.4	55230.9	3739.41	3705.45	7304.38	32574.9	202032	22818.6	53043.3	60985.8	59771.7	37778.5	36315.2	17949.9	33269.7	15963.6	2368.45	42400.2	13807.6	6616.11	27436.5	30201.3
	航空货物运输和运输辅助活动	56114	138048	64350	46408.5	49385.9	31536.1	44803.3	8875.94	7619.38	8154.05	26603	2802.58	16481.1	11924.2	8936.14	2615.64	10961.2	7238.08	18205.5	8309.72	13029.3	6430.73	24464.2	13040.4	21315	4454.24	11606	129348	6001.63	2798.76	28342.4	63839.8	179649	26766.6	58990.7	34402.8	27747.2	40144.2	23229.2	14151.5	30678.1	23358.4	18850.1	52507.1	24242.4	6091.75	18742.5	30813.9
	管道运输	57115	38607.4	4108.81	8166.69	13646.2	24302	12573.1	16489.6	30670.9	32278.3	72695.4	14528.4	1305.34	2971.18	1021.87	188.944	945.101	1052.16	2118.75	650.235	843.884	518.455	2496.1	1221.58	1871.47	494.735	362.951	3635.34	904.856	690.742	661.562	3489.76	7330.15	1363.68	1859.76	11944.5	5927.77	7067.35	2119.03	4004.91	3171.75	4.07579e+06	3979.2	543153	62764.2	22993.4	39588.2	418085
	多式联运和运输代理	58116	648185	102962	196204	102667	125081	820927	115127	220026	132975	243128	92963	304434	272539	181982	53223.7	260058	163490	385248	179945	119104	173031	629577	297258	513112	75017.2	556189	3.40925e+06	210839	160455	702343	1.58918e+06	5.0976e+06	1.34801e+06	1.30143e+06	1.26164e+06	1.18113e+06	936228	567336	554827	1.32443e+06	1.18555e+06	219459	1.51568e+06	452988	216263	773030	2.1339e+06
	装卸搬运和仓储	59117	1.42933e+06	99202.5	785573	337276	119124	400839	61993	114083	96375.1	209640	37889.6	207753	370273	279831	22332.7	167984	443428	201646	85575.7	74576	78269.3	345750	205114	175915	55072	167281	334838	21254	23784.7	61123.4	131076	419944	305028	368188	388726	245468	437078	164894	92103.8	264823	1.51964e+06	152111	1.04912e+06	475496	150461	358975	1.01322e+06
	邮政	60118	1.19086e+06	79725.6	1.64198e+06	376480	267070	537394	47495.7	29976.3	38314.5	82156.3	24315.7	361748	375826	185809	25591.2	2.06006e+06	18834.8	273147	76965.7	398532	63511	407131	203788	215334	87963.2	64830.3	304538	186003	73435.2	28869.8	102374	439599	246667	278180	652891	369397	313455	113794	186473	309135	166584	290426	361086	176680	121538	126154	243895
	住宿	61119	267259	36783.5	105169	174280	82929.7	118854	136341	54824.8	54654.1	85250.7	66971.9	28315.3	64839	10160	8583.74	68552.3	42787.3	150952	110257	59476	84287.2	69828.1	114289	205932	134405	111858	190859	29629.3	19620.9	52991.4	60103.7	179737	81497.7	137224	81403.7	79490	184283	125822	115750	114727	378389	79298	190161	91367.6	59002.2	108322	111689
	餐饮	62120	219081	239028	96001.9	202592	942455	643322	63259	200944	168900	277576	42311.6	177476	441498	68673.2	15658.4	121843	157361	456817	109743	94111.8	67018.3	878850	352245	285292	166242	424282	365699	26024.5	28510	60889.1	256588	557690	172054	170145	476640	496143	531760	557727	91697.2	232482	316555	84256.7	492611	144875	57306.5	249297	235961
	电信	63121	250582	71362.9	22713.9	156652	515074	74370	35448	69600.7	23900.1	40019.8	9818.13	20035.1	52489.8	13205.2	5064.25	22772.6	16675.4	76164.6	16359.4	17638.2	17253	80348.4	57382.7	29417	27347.3	46862.6	90706.5	7280.74	5642.84	18048.8	55833.4	161092	25996.4	59883.5	102770	72353.3	102820	93354.1	44173.7	41757.4	50447.2	12992.9	163002	22720.4	10838.8	47910.8	46859.5
	广播电视及卫星传输服务	63122	880.051	498.742	111.058	1189.56	3055.25	836.106	583.177	1189.21	198.129	366.991	77.5024	160.839	419.884	55.4249	60.9269	235.281	137.296	564.02	64.1623	191.702	141.101	595.622	389.093	182.26	214.388	412.215	915.499	81.4113	59.4791	182.511	253.403	1192.54	227.445	467.826	850.338	447.915	749.847	749.919	345.473	328.934	611.267	118.794	1483.46	221.303	79.5136	403.292	449.131
	互联网和相关服务	64123	329653	93881.4	29881.3	206084	677605	97837.4	46633.5	91563.2	31441.7	52648.1	12916.2	26357.2	69052.9	17372.1	6662.27	29958.5	21937.3	100198	21521.6	23204	22697.1	105702	75489.8	38699.5	20265	61650.1	119329	9578.17	7423.44	23744	73451.7	211925	34199.6	78779.7	135199	95184.3	135264	122812	58112.7	54933.9	66365.7	17092.8	214437	29889.8	14259	63029.1	61646
	软件服务	65124	0	0	0	0	0	0	0	0	0	0	0	0	0	0	0	0	0	0	0	0	0	0	0	0	0	0	0	0	0	0	0	0	0	0	0	0	0	0	0	0	0	0	0	0	0	0	0
	信息技术服务	65125	6072.53	1016.27	1942.66	10291.2	1826.56	148189	48166.3	134963	34254.2	180740	28503	44960.8	159149	83395.4	5559.68	109787	52374.7	165709	71815	81080.4	59955.5	385916	131353	307811	132759	50225.1	219873	25696.3	28902.6	151809	208082	614820	113866	445960	129650	165705	110299	208052	110629	1.08409e+06	70729.4	78966.7	228872	52063.7	122878	485042	165407
	货币金融和其他金融服务	66126	7.03968e+06	653158	1.26403e+06	1.72672e+06	365695	1.11973e+07	3.29828e+06	788735	1.74842e+06	2.27443e+06	338772	402198	550276	256422	248476	255946	161881	664817	126652	63760.1	266475	248664	982862	318232	372371	253737	2.24303e+06	229941	135235	387482	640338	989679	488087	223325	1.34919e+06	553183	3.58654e+06	1.08251e+06	366562	785451	4.0391e+06	920875	4.07421e+06	1.25167e+06	240052	395160	2.76863e+06
	资本市场服务	67127	649938	230736	182484	109733	32979.4	102608	66228.4	18867.1	18960.1	105483	1826.19	19203.8	8992.54	9472.66	2127.83	19258	9354.57	14485.4	6644.83	11570.6	10159	54152.4	22744.7	9563.44	5325.9	24354.9	61641.4	4873.09	2738.54	11957.9	20561.7	47684.9	26088.1	31515	55331.5	45112.2	80522.4	69797.5	6354.43	16241.6	171497	15853.1	99629.4	13951	9195.76	13018.5	34264.1
	保险	68128	872460	404316	593440	1.08561e+06	555832	55369.6	159445	29608.3	24197.2	85124	24242.9	41811.4	195193	33226.7	6055.69	58168.5	29211.1	144626	59522.4	38986.7	37056.6	198229	61975	54274.2	60966.5	17505.5	163552	9289.74	22413.8	28430.9	89966.5	206807	106355	78933.8	284300	201424	152214	63091	37781.2	75727.3	242080	27178.6	200318	42502.6	18496.1	42476.5	196981
	房地产	70129	11955.7	550.023	11.0206	24.6156	7541.35	154368	30567.8	163.002	576.602	19158.5	23226.7	13919.5	14991.3	915.263	116.762	19777.5	2775.34	42453	8554.79	3738.47	1133.9	208376	11239.8	30900.2	6036.65	3933.3	30695.4	3207.72	4104.72	8877.54	68259.1	127259	12949.7	33532.7	73529	158001	29497.6	82073.8	9696.13	63434.1	10914	1084.49	25115.8	6797.78	2757.94	43954.2	39292.9
	租赁	71130	23710.6	3968.1	7585.27	40182.6	7131.92	256814	232264	32965.2	26542.8	159551	49297.9	28862.7	73299.4	25165.2	8459.78	24584.9	9075.74	114895	77812	36393.1	19241.6	125249	101232	58523.6	73092	37480.5	29481.6	4037.51	11446.3	38452.6	83075.3	312875	70679.3	116378	100128	61642	97960.6	162951	64435.7	62625.8	195052	22766.8	87763	35479.3	24437.1	23836.1	32506.2
	商务服务	72131	1.63107e+06	43055.6	224539	1.02318e+06	125462	7.59291e+06	1.32276e+06	935557	1.18336e+06	1.78157e+06	323396	628101	588645	457331	88757.4	610860	197543	3.44073e+06	1.0255e+06	905091	545991	5.89302e+06	2.91121e+06	6.59927e+06	3.57626e+06	1.17204e+06	1.31475e+06	99868.2	108094	283125	1.33248e+06	6.79762e+06	1.07419e+06	1.4605e+06	1.75668e+06	1.27363e+06	2.45486e+06	1.03128e+06	1.899e+06	4.31497e+06	4.74521e+06	499370	1.80833e+06	1.21626e+06	382277	1.01533e+06	1.76027e+06
	研究和试验发展	73132	0	0	0	0	0	0	0	0	0	0	0	0	0	0	0	0	0	0	0	0	0	0	0	0	0	0	0	0	0	0	0	0	0	0	0	0	0	0	0	0	0	0	0	0	0	0	0
	专业技术服务	74133	2.32303e+06	329159	812090	449911	146031	2.02669e+06	427106	87732.4	770061	863040	11729.8	2795.19	43377	50612.8	1059.73	36878	13813.2	51357.4	14936.7	1809.23	48775.3	67103.2	7842.77	47380.6	12278.4	1169.36	49483.4	2713.12	4356.34	10005	43388	162197	63219.2	61202.7	412179	343370	792476	71384.8	81896.5	58303.4	77093.2	7321.56	89889.4	6097.58	28488.3	13987.4	30521.7
	科技推广和应用服务	75134	1.99717e+06	474224	432513	742033	477530	24774.8	12870.8	5919.91	176320	249894	220191	11954.8	126661	7194.53	102.592	10457.9	3982.07	87323.2	9174.31	114298	136317	160925	90333.9	195690	172336	148533	171505	7352.19	2737.2	4215.97	73358.9	683053	83520	49374.7	173618	24303.3	298588	21493.9	10219.1	9660.1	146163	587.404	652484	100376	133623	727337	549304
	水利管理	76135	1.37853e+06	17472.5	2415.43	90586.2	267509	4713.65	38020.2	12752.3	19496.8	126120	0	0	0	0	0	0	0	0	0	0	0	0	0	84014.8	0	0	0	0	0	0	0	0	0	0	0	0	633898	0	0	0	0	0	0	0	0	0	0
	生态保护和环境治理	77136	18873.2	2354.51	1046.98	1855.52	24072	80686.5	7476.35	22433.8	55540.9	62466	0	7666.29	6913.03	2544.57	11994.8	7772.11	8753.11	16672.2	3567.29	5556.35	15790.1	26382.4	66166.8	8566.94	4486.09	78150.6	494773	52843.3	2781.36	15146.1	23712.4	42361.9	12013.3	14960.6	24691.7	39734.4	77949.2	37122.9	3958.42	3741.89	166156	72372.8	125077	77670.6	18269	45153.1	65207.7
	公共设施及土地管理	78137	0	0	0	0	0	19435	719.966	5439.06	4570.21	13765.5	648.081	16191.5	17128.6	6624.26	861.233	8033.1	4922.96	10734.1	3920.76	3401.26	2910.53	20686.5	12377	8721.31	13982.3	1098.73	32068.5	2082.89	2282.26	3192.84	19059.3	39450.4	14131.8	10705.4	35181.9	29621	13881.2	17379.6	6881.65	15510.3	4284.36	5764.2	19477.7	6927.54	3847.23	15292.2	11115.6
	居民服务	80138	0	0	0	0	0	10709.7	935.118	2946.15	2731.96	3595.62	619.629	3355.24	3110.05	920.778	229.949	2274.6	2659.5	6688.18	427.921	1260.56	1026.61	5499.41	4265.13	2036.23	1066.28	9636.21	7996.7	443.21	425.267	983.708	2495.64	11200.8	11179.2	14009.2	17150.7	17193.2	18982.4	33042.1	13773.7	16019.4	24594.5	15203.2	19160.3	1979.92	3565.58	2833.46	3346.61
	其他服务	81139	321511	85845.4	123328	124141	507571	1.55912e+06	158451	49352.8	39082.7	221237	30823.6	102218	69999	31313.2	12192.7	43387.3	35381.7	68875.9	100226	219182	86093.7	544298	210033	94416.7	32222.2	107674	282956	15585.7	9536.21	33330.2	318706	299176	128266	129976	334951	379610	667340	224691	60929.8	176215	460501	196001	474230	101918	59368.6	127181	426824
	教育	83140	45538.5	16846.9	14006.6	48801.5	41887.5	84289.9	10224.6	8093.94	4036.59	12748.8	2741.16	18990.1	13781.1	2517.8	692.863	7027.77	2640.66	10098.5	7734.67	2810.64	4701.25	20986.1	13556.8	14014.8	7098.77	15753.4	29658.1	957.555	1528.01	2488.53	12289.9	39648.6	7520.62	13320.8	23927.2	40197	10159.1	17149.5	4897.41	11989.5	29725.5	8986.39	23619.9	5970.61	2814.77	10200.8	16228.1
	卫生	84141	4842.39	2765.18	53914.5	2757.63	41935.5	145358	13148.4	40191	9027.83	47803.4	0	817.943	3528.89	3712.34	14025.3	20304.3	4453.71	3477.92	779.246	1965.36	1261.86	3577.57	1995.4	6239.9	1250.87	6641.12	19915.1	849.396	361.106	2278.24	23225.6	5430.77	32067.1	40004.3	40166.8	8206.65	70797.2	2770.03	6536.2	7807.47	798883	39149.9	34453.8	11782.4	582.302	5561.74	18964.3
	社会工作	85142	0	0	0	0	0	0	0	0	0	0	0	0	0	0	0	0	0	0	0	0	0	0	0	0	0	0	0	0	0	0	0	0	0	0	0	0	0	0	0	0	0	0	0	0	0	0	0
	新闻和出版	86143	2527.11	3220.96	165.923	1571.08	4329.53	24076.7	4311.67	9890.72	3093.08	7068.46	2753.1	4142.02	5342.16	2223.14	258.637	4592.34	3427.14	10912.1	957.809	3470.33	2854.74	14714.6	5342.64	4256.13	4006.25	3568.72	17594.4	693.282	2067.9	2950.43	4701.11	8399.96	5824.47	20117	24280.3	19923.3	5356.6	11501.8	3512.54	6526.08	3986.11	1569.17	9453.93	3317.15	2825.99	5244.85	5319.23
	广播、电视、电影和影视录音制作	87144	1188.28	1615.62	363.359	175.102	13180.4	93916.2	51241.2	19679.6	10776.9	25259.5	0	19596.7	13095.5	7824.2	7808.58	11449.2	10020.7	54401	16422.7	41420.2	26593.8	75397.9	11055.7	34127.6	11529.6	5966.22	96985.4	20553.2	10978.3	36366.9	112097	225266	34062.7	37666.2	90770.2	65486.5	33291.7	106214	25635.8	28410.1	156024	27898.3	72564	57303.9	19663.9	46205.7	71181.2
	文化艺术	88145	16680.5	10851.3	3777.53	19997.7	11348.7	26511.9	31436.8	5573.99	3702.22	7705.9	0	2688.18	3128.62	2920.75	696.998	2165.4	1297.88	2876.29	693.944	1417.38	1038.3	3069.34	4656.43	2159.87	1019.74	14190.6	7929.25	1159.07	1038.67	3074.95	6642.51	9654.17	2472.3	3108.76	8049.22	5504.9	10721.5	6430.73	3442.43	1395.12	20500.9	4771.21	12731	3588.84	935.392	2955	11715.2
	体育	89146	0	0	0	0	0	0	0	0	0	0	0	0	0	0	0	0	0	0	0	0	0	0	0	0	0	0	0	0	0	0	0	0	0	0	0	0	0	0	0	0	0	0	0	0	0	0	0
	娱乐	90147	1734.33	4608.09	728.556	1491.8	1489.1	128281	37931.4	48240.8	16642.5	15829.5	12059.8	14503.3	25139.7	14972.4	6820.99	29595.9	10567	25907.6	6938.5	21812.8	20701.3	70353.4	54172.7	38474	17219.9	74713.2	39494	12518.1	11420.7	33882.6	23472.6	48585.2	17404.1	26676.9	43328.3	36479.9	17095.4	21403.9	8475.11	19101.8	76046.4	23281.1	23987.8	20180.2	15963.6	18833.1	29778.5
	社会保障	94148	1271.68	9592.95	3979.21	1771.38	2191.97	38639.2	20873.2	5345.32	7317.51	13768.7	4856.29	5486.65	6408.4	4916.37	949.267	3434.11	2582.87	6364.17	1729	2136.8	2080.22	6784.26	11252	3009.38	7329.93	5408.23	22455.8	2294.16	1739.58	6137.69	8066.17	29455.2	10565.7	8310.78	20313.5	14546.3	24088.6	13116.9	2880.39	2722.83	27722.4	8550.47	22920.9	6037.16	2089.22	5752.04	20027.5
	公共管理和社会组织	91149	127118	109564	86651.3	52106.2	19371.5	27115.5	1474.61	8761.97	6957.01	16551	900.088	12120.1	38375.4	4976.41	922.27	12373.5	8392.41	10846.3	3729.41	1986.48	3208.22	40984.8	14436.6	10445.4	14265.3	10859.4	89023.6	2136.53	2660	6138.77	13849	39449.5	20011.5	17777	20984.9	21366	24110.2	25984	9557.53	23754.7	14662.5	11843.3	29923.2	14715.4	6803.44	11623.5	17482.2
	中间投入合计	TII	2.4145e+08	2.0921e+07	1.5955e+08	5.13699e+07	3.66449e+07	1.15074e+08	3.99658e+07	2.52812e+07	2.36152e+07	4.03286e+07	1.16979e+07	1.12541e+08	9.42749e+07	7.34621e+07	9.13078e+06	1.57987e+08	4.26971e+07	9.54015e+07	2.7659e+07	3.45651e+07	2.62465e+07	1.0676e+08	5.89076e+07	4.80072e+07	1.97341e+07	3.6975e+07	1.88722e+08	1.98362e+07	1.73071e+07	2.88958e+07	6.26048e+07	1.77365e+08	6.27009e+07	5.54797e+07	1.29964e+08	7.98472e+07	1.37119e+08	6.6279e+07	3.67723e+07	8.26733e+07	2.72345e+08	3.63979e+07	1.74971e+08	5.07012e+07	2.25153e+07	5.1427e+07	1.29271e+08
增加值	劳动者报酬	VA001	5.00544e+08	4.02413e+07	1.9429e+08	7.352e+07	1.25143e+07	4.9157e+07	1.06846e+07	9.52079e+06	7.15328e+06	1.74727e+07	9.07089e+06	7.01947e+06	7.10149e+06	4.42826e+06	668183	1.38404e+07	4.10217e+06	9.31587e+06	4.03342e+06	3.64316e+06	1.81296e+06	1.45658e+07	6.73248e+06	6.93376e+06	2.88154e+06	5.2091e+06	2.15064e+07	1.85687e+06	1.7153e+06	2.82729e+06	7.88862e+06	2.6e+07	8.17146e+06	8.10423e+06	1.30938e+07	1.22459e+07	1.0011e+07	1.63986e+07	5.99801e+06	1.28605e+07	6.67603e+06	6.13925e+06	9.7914e+06	6.6381e+06	2.13171e+06	4.33788e+06	6.93955e+06
	生产税净额	VA002	-4.6667e+07	-1.63106e+06	171010	382351	2.21648e+06	2.37289e+07	2.63936e+07	1.69771e+07	6.56137e+06	5.66512e+06	1.12794e+06	1.33857e+06	1.0429e+06	2.12809e+06	520437	6.02668e+06	436519	1.55792e+06	869361	2.98568e+06	756843	2.91707e+06	7.03719e+06	1.6164e+06	750912	5.29434e+07	3.78406e+06	296207	322382	-333213	-3.61629e+06	-1.59941e+06	1.65203e+06	549691	4.47465e+06	964847	5.87132e+06	1.98673e+06	923921	-2.4856e+06	4.5023e+07	4.13216e+06	1.20652e+07	1.85899e+06	-1.19266e+06	1.88833e+06	1.52531e+07
	固定资产折旧	VA003	1.04023e+07	874973	4.63812e+06	1.72731e+06	5.40585e+06	1.18575e+07	2.39345e+07	3.49866e+06	3.14747e+06	7.3994e+06	881427	4.14566e+06	1.91588e+06	2.34297e+06	319829	4.41115e+06	1.47201e+06	3.82157e+06	578267	890413	1.08481e+06	2.70993e+06	2.1223e+06	1.99788e+06	1.16432e+06	1.63905e+06	4.66099e+06	879975	603728	1.60141e+06	3.72139e+06	3.6173e+06	1.11117e+06	963958	5.19315e+06	1.92239e+06	8.69874e+06	3.70597e+06	1.64847e+06	2.30797e+06	7.86723e+06	3.6731e+06	1.05966e+07	5.36331e+06	1.23374e+06	1.6311e+06	7.35535e+06
	营业盈余	VA004	2.16021e+06	78913.2	6.24343e+06	1.11825e+06	1.35167e+07	3.52552e+07	6.71109e+06	5.34811e+06	9.07392e+06	1.24917e+07	-2.54134e+06	7.80393e+06	6.11944e+06	8.78318e+06	1.70613e+06	1.10012e+07	3.96434e+06	8.01226e+06	1.98037e+06	2.35003e+06	3.42428e+06	8.28529e+06	1.84243e+07	5.68114e+06	3.72977e+06	9.916e+06	1.15916e+07	1.26834e+06	1.84568e+06	1.67353e+06	5.36859e+06	1.56522e+07	5.38298e+06	5.40787e+06	1.09125e+07	6.79437e+06	1.69035e+07	7.42494e+06	5.98471e+06	7.31025e+06	1.90957e+07	7.98428e+06	1.96304e+07	1.97792e+06	3.21733e+06	6.91918e+06	1.46961e+07
	增加值合计	TVA	4.6644e+08	3.95641e+07	2.05342e+08	7.67479e+07	3.36534e+07	1.19998e+08	6.77238e+07	3.53446e+07	2.5936e+07	4.30289e+07	8.53892e+06	2.03076e+07	1.61797e+07	1.76825e+07	3.21458e+06	3.52794e+07	9.97504e+06	2.27076e+07	7.46141e+06	9.86929e+06	7.07889e+06	2.84781e+07	3.43163e+07	1.62292e+07	8.52655e+06	6.97075e+07	4.1543e+07	4.30139e+06	4.48708e+06	5.76902e+06	1.33623e+07	4.36701e+07	1.63176e+07	1.50257e+07	3.36741e+07	2.19275e+07	4.14846e+07	2.95162e+07	1.45551e+07	1.99931e+07	7.8662e+07	2.19288e+07	5.20836e+07	1.58383e+07	5.39013e+06	1.47765e+07	4.42441e+07
总投入		TI	7.0789e+08	6.04851e+07	3.64892e+08	1.28118e+08	7.02983e+07	2.35073e+08	1.0769e+08	6.06258e+07	4.95512e+07	8.33576e+07	2.02368e+07	1.32848e+08	1.10455e+08	9.11446e+07	1.23454e+07	1.93267e+08	5.26721e+07	1.18109e+08	3.51204e+07	4.44344e+07	3.33254e+07	1.35238e+08	9.32239e+07	6.42364e+07	2.82607e+07	1.06683e+08	2.30265e+08	2.41376e+07	2.17942e+07	3.46648e+07	7.59671e+07	2.21035e+08	7.90185e+07	7.05055e+07	1.63638e+08	1.01775e+08	1.78604e+08	9.57952e+07	5.13274e+07	1.02666e+08	3.51007e+08	5.83267e+07	2.27054e+08	6.65395e+07	2.79054e+07	6.62035e+07	1.73515e+08
[truncated: 119 more columns]
